# Supplementary material for: Biannual mass azithromycin distributions and malaria parasitemia in pre-school children in Niger: A cluster-randomized, placebo-controlled trial
Source: PLoS Med. 2019 Jun 25;16(6):e1002835. doi: 10.1371/journal.pmed.1002835 (PMC6592520; doi:10.1371/journal.pmed.1002835)
Supplement: S1 Data — (CSV) [file pmed.1002835.s006.csv]

arm	cluster_id	month	exam_date	child_id	smear_parasite	smear_gametocyte	density	hb
Placebo	1	0	3/24/15	2	0	0		10.8
Placebo	1	12	7/18/16	3	0	0		8
Placebo	1	24	3/30/17	6	0	0		11.7
Placebo	1	0	3/24/15	8	0	0		8.4
Placebo	1	0	3/24/15	9	0	0		10
Placebo	1	12	7/18/16	10	0	0		7.6
Placebo	1	0	3/24/15	11	0	0		9.8
Placebo	1	24	3/30/17	14	1	0	280	10.4
Placebo	1	12	7/18/16	18	0	0		10.5
Placebo	1	12	7/18/16	32	0	0		6
Placebo	1	0	3/24/15	39	0	0		7.9
Placebo	1	24	3/30/17	41	0	0		6.3
Placebo	1	0	3/24/15	44	0	0		8
Placebo	1	24	3/28/17	45	0	0		10.1
Placebo	1	12	7/18/16	61	0	0		7.7
Placebo	1	12	7/18/16	65	0	0		7.7
Placebo	1	0	3/24/15	68	0	0		11
Placebo	1	12	7/18/16	69	0	0		10
Placebo	1	12	7/19/16	73	0	0		6.5
Placebo	1	24	3/30/17	77	0	0		11.5
Placebo	1	0	3/24/15	80	0	0		10.4
Placebo	1	24	3/30/17	83	0	0		11
Placebo	1	0	3/24/15	85	0	0		7.8
Placebo	1	12	7/18/16	88	0	0		6.4
Placebo	1	24	3/28/17	89	0	0		9.5
Placebo	1	24	3/30/17	90	0	0		9
Placebo	1	24	3/30/17	91	0	0		11
Placebo	1	12	7/18/16	91	0	0		8.9
Placebo	1	12	7/18/16	96	0	0		10.7
Placebo	1	24	3/28/17	98	0	0		10.7
Placebo	1	24	3/28/17	101	0	0		9.2
Placebo	1	12	7/18/16	111	0	0		7.5
Placebo	1	12	7/18/16	112	0	0		8.1
Placebo	1	12	7/18/16	122	0	0		11.5
Placebo	1	24	3/28/17	123	1	0	100	11.8
Placebo	1	12	7/19/16	127	1	0	500	8.2
Placebo	1	12	7/18/16	129	0	0		8.5
Placebo	1	0	3/24/15	130	0	0		10.7
Placebo	1	12	7/19/16	132	1	0	370	8.6
Placebo	1	12	7/18/16	137	0	0		4.9
Placebo	1	12	7/18/16	141	0	0		10.4
Placebo	1	12	7/18/16	148	0	0		8.5
Placebo	1	0	3/24/15	150	0	0		10.9
Placebo	1	24	3/28/17	154	0	0		8.8
Placebo	1	12	7/18/16	155	0	0		13.1
Placebo	1	24	3/28/17	157	0	0		10.2
Placebo	1	0	3/24/15	159	0	0		9.1
Placebo	1	12	7/18/16	159	0	0		9.4
Placebo	1	24	3/30/17	159	1	0	140	10.1
Placebo	1	0	3/24/15	160	0	0		12.7
Placebo	1	24	3/30/17	163	0	0		10.1
Placebo	1	24	3/28/17	164	0	0		11.6
Placebo	1	0	3/24/15	167	0	0		7.9
Placebo	1	12	7/18/16	168	0	0		8.6
Placebo	1	0	3/24/15	175	0	0		8.3
Placebo	1	24	3/30/17	177	0	0		11.4
Placebo	1	24	3/28/17	183	0	0		11.6
Placebo	1	24	3/30/17	185	0	0		8.5
Placebo	1	12	7/18/16	190	0	0		7
Placebo	1	12	7/18/16	191	0	0		5.3
Placebo	1	12	7/18/16	193	0	0		12.7
Placebo	1	24	3/30/17	198	0	0		11.4
Placebo	1	24	3/30/17	204	0	0		10.7
Placebo	1	24	3/30/17	206	0	0		8.2
Placebo	1	0	3/24/15	207	0	0		8.3
Placebo	1	24	3/30/17	211	0	0		7.2
Placebo	1	0	3/24/15	216	0	0		8.5
Placebo	1	12	7/19/16	219	0	0		7.6
Placebo	1	0	3/24/15	221	0	0		7.1
Placebo	1	12	7/18/16	225	0	0		7.1
Placebo	1	0	3/24/15	236	0	0		8.7
Placebo	1	0	3/24/15	237	0	0		6.9
Placebo	1	24	3/30/17	239	1	0	180	8.1
Placebo	1	24	3/28/17	241	0	0		9.9
Placebo	1	0	3/24/15	243	0	0		11.8
Placebo	1	12	7/18/16	244	0	0		4.1
Placebo	1	12	7/18/16	256	0	0		9.6
Placebo	1	24	3/28/17	257	0	0		10.5
Placebo	1	12	7/18/16	257	0	0		6.6
Placebo	1	0	3/24/15	258	0	0		9.5
Placebo	1	0	3/24/15	259	0	0		8.3
Placebo	1	0	3/24/15	263	0	0		10.9
Placebo	1	24	3/30/17	264	0	0		7.1
Placebo	1	24	3/30/17	265	0	0		13
Placebo	1	0	3/24/15	270	0	0		9.2
Placebo	1	24	3/28/17	271	0	0		10.9
Placebo	1	12	7/18/16	271	0	0		11.2
Placebo	1	0	3/24/15	271	0	0		11
Placebo	1	0	3/24/15	272	0	0		10.6
Placebo	1	0	3/24/15	275	0	0		10.7
Placebo	1	24	3/28/17	277	0	0		10.2
Placebo	1	0	3/24/15	282	0	0		12.2
Placebo	1	0	3/24/15	284	0	0		8.6
Placebo	1	12	7/18/16	286	0	0		6.8
Placebo	1	0	3/24/15	289	0	0		10.3
Placebo	1	0	3/24/15	293	0	0		11.8
Placebo	1	0	3/24/15	298	0	0		9.8
Placebo	1	24	3/28/17	301	0	0		10.1
Placebo	1	24	3/28/17	303	0	0		9.6
Placebo	1	12	7/18/16	305	1	0	28780	10.8
Placebo	1	24	3/28/17	310	0	0		11.8
Placebo	1	24	3/30/17	312	0	0		12.8
Placebo	1	12	7/20/16	314	1	0	858710	6.2
Placebo	1	24	3/30/17	316	0	0		8.9
Placebo	1	24	3/28/17	318	0	0		10.7
Placebo	1	0	6/11/15	319	0	0		8.6
Placebo	1	12	7/18/16	320	0	0		6
Placebo	1	0	3/24/15	323	0	0		7.2
Placebo	1	24	3/30/17	332	0	0		12.1
Placebo	1	0	3/24/15	335	0	0		11.2
Placebo	1	12	7/18/16	336	0	0		8.6
Placebo	1	24	3/28/17	337	0	0		10.3
Placebo	1	12	7/20/16	338	1	0	48780	4.7
Placebo	1	12	7/18/16	342	0	0		6.8
Placebo	1	0	3/24/15	343	0	0		10.1
Placebo	1	0	3/24/15	344	0	0		10.1
Placebo	1	0	3/24/15	346	0	0		7.8
Placebo	1	24	3/28/17	352	0	0		9.5
Placebo	1	12	7/18/16	353	0	0		8.3
Placebo	1	0	3/24/15	360	0	0		9.6
Placebo	2	0	4/9/15	370	0	0		10.9
Placebo	2	12	6/16/16	370	0	0		9.3
Placebo	2	24	5/15/17	371	0	0		12.1
Placebo	2	0	4/9/15	372	0	0		7.9
Placebo	2	12	6/16/16	374	0	0		11.1
Placebo	2	0	4/9/15	374	1	0	40	12.2
Placebo	2	0	4/9/15	377	0	0		11.8
Placebo	2	12	6/16/16	381	0	0		10.6
Placebo	2	24	5/15/17	381	0	0		11.7
Placebo	2	12	6/16/16	382	0	0		10
Placebo	2	24	5/15/17	383	0	0		10.9
Placebo	2	0	4/9/15	385	0	0		10.1
Placebo	2	24	5/15/17	385	0	0		10.5
Placebo	2	12	6/16/16	385	0	0		9.8
Placebo	2	24	5/15/17	387	0	0		11.3
Placebo	2	12	6/16/16	387	1	0	140	11.3
Placebo	2	24	5/15/17	389	0	0		9.7
Placebo	2	24	5/15/17	394	0	0		9.6
Placebo	2	0	4/9/15	394	0	0		10.9
Placebo	2	12	6/16/16	399	0	0		11.4
Placebo	2	0	4/9/15	399	0	0		10.6
Placebo	2	12	6/16/16	400	0	0		9.5
Placebo	2	24	5/15/17	400	0	0		11.5
Placebo	2	12	6/16/16	402	0	0		9.7
Placebo	2	24	5/15/17	402	0	0		10.3
Placebo	2	0	4/9/15	402	0	0		11.3
Placebo	2	12	6/16/16	403	0	0		10.7
Placebo	2	24	5/15/17	403	0	0		11.5
Placebo	2	0	4/9/15	403	0	0		9.6
Placebo	2	0	4/9/15	406	0	0		10.5
Placebo	2	24	5/15/17	406	1	0	140	10.9
Placebo	2	12	6/16/16	406	0	0		9.1
Placebo	2	0	4/9/15	410	0	0		8.5
Placebo	2	24	5/15/17	410	0	0		7.3
Placebo	2	24	5/15/17	411	1	0	100	11.2
Placebo	2	12	6/16/16	413	0	0		9.3
Placebo	2	12	6/16/16	414	0	0		10.2
Placebo	2	0	4/9/15	416	0	0		13.3
Placebo	2	12	6/16/16	418	1	0	390	10.5
Placebo	2	0	4/9/15	418	1	0	40	11.3
Placebo	2	24	5/15/17	421	0	0		8.7
Placebo	2	24	5/15/17	422	0	0		11
Placebo	2	0	4/9/15	423	0	0		14.9
Placebo	2	24	5/15/17	425	0	0		5.9
Placebo	2	0	4/9/15	426	0	0		8.7
Placebo	2	12	6/16/16	426	0	0		8.9
Placebo	2	24	5/15/17	429	0	0		10.9
Placebo	2	12	6/16/16	429	0	0		10.5
Placebo	2	0	4/9/15	431	0	0		9.3
Placebo	2	24	5/15/17	431	0	0		12.2
Placebo	2	12	6/16/16	431	0	0		13
Placebo	2	0	4/9/15	433	0	0		12.6
Placebo	2	24	5/15/17	434	0	0		10.3
Placebo	2	24	5/15/17	436	0	0		10.7
Placebo	2	12	6/16/16	436	0	0		9.4
Placebo	2	0	4/9/15	437	0	0		10.8
Placebo	2	12	6/16/16	437	0	0		9.4
Placebo	2	24	5/15/17	437	0	0		9.6
Placebo	2	0	4/9/15	438	0	0		10.5
Placebo	2	12	6/16/16	439	0	0		8.9
Placebo	2	24	5/15/17	439	0	0		9.6
Placebo	2	24	5/15/17	443	0	0		11.3
Placebo	2	24	5/15/17	444	0	0		8.5
Placebo	2	0	4/9/15	448	0	0		8.6
Placebo	2	12	6/16/16	448	0	0		11.6
Placebo	2	24	5/15/17	454	0	0		11.9
Placebo	2	24	5/15/17	455	0	0		10.8
Placebo	2	12	6/16/16	455	0	0		8.9
Placebo	2	0	4/9/15	455	0	0		10.7
Placebo	2	24	5/15/17	456	0	0		11.3
Placebo	2	12	6/16/16	456	0	0		8.6
Placebo	2	12	6/16/16	458	0	0		10.7
Placebo	2	24	5/15/17	458	0	0		10.1
Placebo	2	0	4/9/15	458	0	0		10.5
Placebo	2	0	4/9/15	459	0	0		10
Placebo	2	24	5/15/17	459	0	0		11.7
Placebo	2	12	6/16/16	459	1	0	80	9.8
Placebo	2	12	6/16/16	465	0	0		9.8
Placebo	2	24	5/15/17	465	0	0		10.4
Placebo	2	12	6/16/16	468	1	0	80	10.9
Placebo	2	12	6/16/16	472	0	0		10.9
Placebo	2	24	5/15/17	472	0	0		10.7
Placebo	3	24	5/2/17	484	0	0		10.2
Placebo	3	0	6/15/15	488	0	0		8
Placebo	3	24	5/3/17	490	0	0		12.8
Placebo	3	24	5/3/17	493	0	0		12.2
Placebo	3	24	5/19/17	495	0	0		10.5
Placebo	3	0	5/11/15	498	0	0		11.4
Placebo	3	24	5/19/17	499	0	0		10.2
Placebo	3	0	4/6/15	500	0	0		8.9
Placebo	3	24	5/2/17	503	0	0		13.7
Placebo	3	0	6/15/15	513	0	0		10.5
Placebo	3	0	4/6/15	516	0	0		12.1
Placebo	3	12	7/25/16	520	0	0		6.3
Placebo	3	12	7/25/16	521	0	0		9.7
Placebo	3	24	5/19/17	527	0	0		8.8
Placebo	3	12	7/28/16	527	0	0		5.9
Placebo	3	24	5/2/17	528	0	0		8.2
Placebo	3	12	7/25/16	530	0	0		7.3
Placebo	3	0	5/11/15	533	0	0		10.7
Placebo	3	0	6/15/15	534	0	0		11.2
Placebo	3	24	5/3/17	536	0	0		10.7
Placebo	3	12	7/25/16	537	0	0		8.8
Placebo	3	0	5/11/15	537	0	0		9.7
Placebo	3	0	5/11/15	539	0	0		11.3
Placebo	3	12	7/25/16	540	1	0	180	5.9
Placebo	3	0	6/15/15	542	0	0		11
Placebo	3	24	5/2/17	543	0	0		6.8
Placebo	3	12	7/26/16	544	0	0		7.6
Placebo	3	12	7/25/16	547	0	0		8.8
Placebo	3	0	6/15/15	550	0	0		8
Placebo	3	24	5/19/17	553	0	0		10.2
Placebo	3	24	5/2/17	555	0	0		7.2
Placebo	3	24	5/19/17	560	0	0		10.7
Placebo	3	0	6/15/15	563	0	0		10.1
Placebo	3	12	7/25/16	567	0	0		10.5
Placebo	3	24	5/2/17	567	0	0		11.2
Placebo	3	12	7/25/16	569	0	0		12.3
Placebo	3	24	5/2/17	570	0	0		9.8
Placebo	3	24	5/19/17	580	0	0		7.7
Placebo	3	24	5/3/17	582	0	0		12.1
Placebo	3	12	7/25/16	582	0	0		10.5
Placebo	3	12	7/28/16	583	1	0	1700	4.7
Placebo	3	24	5/19/17	586	0	0		10.5
Placebo	3	0	6/15/15	587	0	0		12
Placebo	3	24	5/3/17	587	0	0		11.2
Placebo	3	0	4/6/15	588	0	0		9.4
Placebo	3	12	7/25/16	591	0	0		6.7
Placebo	3	24	5/2/17	593	0	0		11.1
Placebo	3	24	5/2/17	595	0	0		9.8
Placebo	3	0	6/15/15	596	0	0		11.9
Placebo	3	24	5/19/17	600	0	0		9.3
Placebo	3	0	4/6/15	603	0	0		7.9
Placebo	3	12	7/25/16	604	0	0		8.9
Placebo	3	24	5/19/17	606	0	0		10.8
Placebo	3	24	5/19/17	607	0	0		9.8
Placebo	3	0	4/6/15	609	0	0		9.2
Placebo	3	24	5/2/17	609	0	0		12.3
Placebo	3	24	5/2/17	619	0	0		10
Placebo	3	0	6/15/15	620	0	0		7.3
Placebo	3	12	7/25/16	622	0	0		7.8
Placebo	3	0	4/6/15	625	0	0		8.9
Placebo	3	12	7/25/16	627	0	0		6.9
Placebo	3	12	7/25/16	628	1	0	60	9
Placebo	3	12	7/25/16	633	0	0		8.1
Placebo	3	0	4/6/15	636	0	0		9.8
Placebo	3	12	7/28/16	638	1	0	420	7.6
Placebo	3	0	6/15/15	641	0	0		10
Placebo	3	12	7/28/16	643	0	0		7.7
Placebo	3	24	5/3/17	644	0	0		12.2
Placebo	3	0	4/6/15	645	0	0		7.8
Placebo	3	12	7/26/16	652	0	0		5.5
Placebo	3	0	6/15/15	654	0	0		11.8
Placebo	3	24	5/2/17	656	0	0		10.8
Placebo	3	0	6/15/15	659	0	0		9.8
Placebo	3	24	5/19/17	660	0	0		10.4
Placebo	3	0	5/11/15	664	0	0		11.1
Placebo	3	24	5/19/17	665	0	0		9.4
Placebo	3	24	5/19/17	673	0	0		10.6
Placebo	3	0	6/15/15	676	0	0		10.5
Placebo	3	12	7/25/16	677	0	0		9.6
Placebo	3	0	6/15/15	679	0	0		8.7
Placebo	3	0	4/6/15	684	0	0		8.1
Placebo	3	12	7/25/16	686	1	0	260	8.1
Placebo	3	0	4/6/15	688	0	0		10.1
Placebo	3	0	6/15/15	689	0	0		9.2
Placebo	3	24	5/19/17	693	0	0		10.3
Placebo	3	0	4/6/15	693	0	0		8.2
Placebo	3	12	7/28/16	694	1	0	5520	6.9
Placebo	3	0	4/6/15	695	0	0		6.3
Placebo	3	24	5/2/17	699	0	0		9
Placebo	3	0	6/15/15	700	0	0		11
Placebo	3	12	7/25/16	701	0	0		9.2
Placebo	3	24	5/2/17	702	0	0		12
Placebo	3	0	4/6/15	702	0	0		9.6
Placebo	3	24	5/19/17	708	0	0		8.9
Placebo	3	0	4/6/15	710	0	0		9.5
Placebo	3	0	4/6/15	712	0	0		8.2
Placebo	3	24	5/2/17	713	0	0		10.3
Placebo	3	12	7/25/16	713	0	0		7.4
Placebo	3	24	5/19/17	714	0	0		9.6
Placebo	3	24	5/2/17	716	0	0		10.6
Placebo	3	24	5/2/17	719	0	0		11.3
Placebo	3	24	5/19/17	727	0	0		11.1
Placebo	3	24	5/2/17	728	0	0		11
Placebo	3	24	5/2/17	731	0	0		10.3
Placebo	3	0	6/15/15	731	0	0		11.4
Placebo	3	12	7/28/16	733	0	0		12.3
Placebo	3	12	7/25/16	735	0	0		7.9
Placebo	3	0	4/6/15	737	0	0		10.8
Placebo	4	0	4/5/15	769	0	0		11.7
Placebo	4	12	7/17/16	771	0	0		10.4
Placebo	4	24	4/30/17	774	0	0		10.9
Placebo	4	0	4/5/15	779	0	0		11.6
Placebo	4	24	4/30/17	784	0	0		9.2
Placebo	4	12	7/17/16	786	0	0		11.5
Placebo	4	24	4/30/17	797	0	0		11.5
Placebo	4	24	4/30/17	799	0	0		10
Placebo	4	0	4/5/15	801	0	0		12.3
Placebo	4	12	7/17/16	801	0	0		10.7
Placebo	4	0	4/5/15	802	0	0		8.8
Placebo	4	24	4/30/17	803	0	0		9.8
Placebo	4	0	4/5/15	804	0	0		9.8
Placebo	4	12	7/17/16	806	0	0		10
Placebo	4	0	4/5/15	808	0	0		10
Placebo	4	0	4/5/15	813	0	0		11
Placebo	4	12	7/17/16	815	0	0		7.6
Placebo	4	12	7/17/16	816	0	0		9.4
Placebo	4	12	7/17/16	818	0	0		10.5
Placebo	4	12	7/17/16	819	0	0		9.9
Placebo	4	12	7/17/16	820	0	0		11.7
Placebo	4	24	4/30/17	820	0	0		9.2
Placebo	4	0	4/5/15	822	0	0		8
Placebo	4	12	7/17/16	822	0	0		8.3
Placebo	4	0	4/5/15	825	0	0		10.9
Placebo	4	12	7/17/16	825	0	0		7.4
Placebo	4	24	4/30/17	831	0	0		8.6
Placebo	4	24	4/30/17	832	0	0		12.2
Placebo	4	0	4/5/15	833	0	0		11.6
Placebo	4	0	4/5/15	837	0	0		9.7
Placebo	4	12	7/17/16	840	0	0		8.4
Placebo	4	24	4/30/17	842	0	0		11.5
Placebo	4	24	4/30/17	843	0	0		11.5
Placebo	4	0	4/5/15	844	1	0	440	10.8
Placebo	4	12	7/17/16	849	1	0	60	6.6
Placebo	4	24	4/30/17	854	0	0		9.3
Placebo	4	24	4/30/17	855	0	0		11.5
Placebo	4	12	7/17/16	855	1	0	200	11.5
Placebo	4	0	4/5/15	856	0	0		11.7
Placebo	4	0	4/5/15	857	0	0		9.9
Placebo	4	0	4/5/15	861	0	0		7.8
Placebo	4	12	7/17/16	864	0	0		7.2
Placebo	4	24	4/30/17	865	0	0		10.7
Placebo	4	0	4/5/15	872	0	0		8.8
Placebo	4	24	4/30/17	872	0	0		11.5
Placebo	4	24	4/30/17	874	0	0		7
Placebo	4	0	4/5/15	880	0	0		9.8
Placebo	4	24	4/30/17	884	0	0		11.4
Placebo	4	0	4/5/15	889	0	0		10.7
Placebo	4	24	4/30/17	892	0	0		8.4
Placebo	4	0	4/5/15	893	0	0		10.4
Placebo	4	12	7/17/16	894	0	0		8.9
Placebo	4	24	4/30/17	897	0	0		8.9
Placebo	4	24	4/30/17	898	0	0		11.9
Placebo	4	12	7/17/16	900	0	0		8.1
Placebo	4	12	7/17/16	902	0	0		8.1
Placebo	4	0	4/5/15	902	0	0		8.6
Placebo	4	0	4/5/15	903	0	0		11.1
Placebo	4	12	7/17/16	905	0	0		6.8
Placebo	4	24	4/30/17	910	0	0		11.5
Placebo	4	24	4/30/17	912	0	0		9.6
Placebo	4	0	4/5/15	917	1	0	100	9.8
Placebo	4	24	4/30/17	920	0	0		10
Placebo	4	12	7/17/16	921	0	0		9.3
Placebo	4	0	4/5/15	924	0	0		10.6
Placebo	4	24	4/30/17	924	0	0		10.8
Placebo	4	0	4/5/15	925	0	0		12
Placebo	4	0	4/5/15	926	0	0		8.5
Placebo	4	24	4/30/17	930	0	0		11
Placebo	4	12	7/17/16	932	0	0		8.6
Placebo	4	0	4/5/15	933	0	0		9.8
Placebo	4	24	4/30/17	936	0	0		11
Placebo	4	12	7/17/16	940	0	0		10.4
Placebo	4	0	4/5/15	944	0	0		11.2
Placebo	4	12	7/17/16	947	0	0		10.9
Placebo	4	0	4/5/15	949	0	0		10.9
Placebo	4	12	7/17/16	957	0	0		10.4
Placebo	4	0	4/5/15	958	0	0		9.6
Placebo	4	12	7/17/16	959	0	0		8.2
Placebo	4	24	4/30/17	959	0	0		11.3
Placebo	4	24	4/30/17	960	0	0		11
Placebo	4	24	4/30/17	963	0	0		11.9
Placebo	4	0	4/5/15	965	0	0		11.6
Placebo	4	24	4/30/17	967	0	0		9.6
Placebo	4	12	7/17/16	973	0	0		10
Placebo	4	0	4/5/15	974	0	0		9.9
Placebo	4	24	4/30/17	979	0	0		11.7
Placebo	4	0	4/5/15	979	0	0		9
Placebo	4	24	4/30/17	982	0	0		10
Placebo	4	12	7/17/16	990	0	0		9.7
Placebo	4	12	7/17/16	993	0	0		9.9
Placebo	4	24	4/30/17	995	0	0		10.7
Placebo	4	24	4/30/17	996	0	0		11.1
Placebo	4	0	4/5/15	998	0	0		10.9
Placebo	4	12	7/17/16	999	0	0		8.9
Placebo	4	0	4/5/15	1000	0	0		8.9
Placebo	4	12	7/17/16	1003	0	0		10.4
Placebo	4	12	7/17/16	1011	0	0		8.6
Placebo	4	12	7/17/16	1014	0	0		9.9
Placebo	4	12	7/17/16	1018	0	0		6.3
Placebo	4	0	4/5/15	1019	0	0		10.2
Placebo	4	12	7/17/16	1022	0	0		10.3
Placebo	4	24	4/30/17	1022	0	0		9.5
Placebo	4	24	4/30/17	1024	0	0		6.6
Placebo	4	24	4/30/17	1025	0	0		11.7
Placebo	4	24	4/30/17	1028	0	0		12
Placebo	4	24	4/30/17	1037	0	0		8.4
Placebo	4	24	4/30/17	1041	0	0		9.6
Placebo	4	0	4/5/15	1044	0	0		10.2
Placebo	4	12	7/17/16	1045	0	0		10.5
Placebo	4	24	4/30/17	1048	0	0		9.5
Placebo	4	12	7/17/16	1051	0	0		8.3
Placebo	4	0	4/5/15	1052	0	0		10.6
Placebo	4	0	4/5/15	1055	0	0		12.3
Placebo	4	12	7/17/16	1063	0	0		10.8
Placebo	4	0	4/5/15	1063	0	0		13
Placebo	4	0	4/5/15	1064	0	0		9.6
Placebo	4	12	7/17/16	1064	0	0		6.6
Placebo	4	12	7/17/16	1069	0	0		9.4
Placebo	4	12	7/17/16	1071	0	0		13
Placebo	4	0	4/5/15	1072	0	0		11.8
Placebo	4	12	7/17/16	1080	0	0		6.8
Placebo	4	24	4/30/17	1089	0	0		12.8
Placebo	4	0	4/5/15	1101	0	0		12.7
Placebo	5	24	4/5/17	1119	0	0		9.1
Placebo	5	12	7/21/16	1127	0	0		9
Placebo	5	24	4/5/17	1133	0	0		8.2
Placebo	5	12	7/21/16	1135	1	0	60	7.6
Placebo	5	0	4/3/15	1136	0	0		8.4
Placebo	5	12	7/21/16	1143	0	0		9.7
Placebo	5	12	7/21/16	1144	0	0		9.9
Placebo	5	24	4/5/17	1145	0	0		7.8
Placebo	5	0	4/3/15	1147	1	1	130	10.8
Placebo	5	12	7/21/16	1149	1	0	26700	7.9
Placebo	5	0	4/3/15	1152	0	0		10.2
Placebo	5	24	4/5/17	1155	0	0		9.9
Placebo	5	24	4/5/17	1156	0	0		9.5
Placebo	5	0	4/3/15	1157	0	0		11.5
Placebo	5	24	4/5/17	1157	0	0		10.8
Placebo	5	24	4/5/17	1161	1	0	200	9.7
Placebo	5	24	4/5/17	1163	0	0		11.3
Placebo	5	24	4/5/17	1168	0	0		8.7
Placebo	5	12	7/21/16	1168	0	0		8.9
Placebo	5	0	4/3/15	1172	1	0	120	7.5
Placebo	5	0	4/3/15	1174	1	0	1040	10
Placebo	5	24	4/5/17	1176	0	0		12.3
Placebo	5	12	7/21/16	1177	0	0		6.7
Placebo	5	12	7/21/16	1183	0	0		10.1
Placebo	5	12	7/21/16	1192	1	0	100	8.1
Placebo	5	0	4/3/15	1201	0	0		9.6
Placebo	5	0	4/3/15	1210	1	0	600	12
Placebo	5	0	4/3/15	1213	1	0	520	8.7
Placebo	5	0	4/3/15	1215	1	0	120	7.6
Placebo	5	24	4/5/17	1218	1	0	180	9.3
Placebo	5	0	4/3/15	1219	0	0		10.3
Placebo	5	12	7/21/16	1219	0	0		9.2
Placebo	5	24	4/5/17	1224	0	0		11
Placebo	5	12	7/21/16	1225	0	0		8.9
Placebo	5	24	4/5/17	1226	0	0		12
Placebo	5	24	4/5/17	1230	0	0		7.6
Placebo	5	24	4/5/17	1231	0	0		10.1
Placebo	5	12	7/21/16	1233	1	1	1	9.4
Placebo	5	24	4/5/17	1236	0	0		11.5
Placebo	5	24	4/5/17	1238	0	0		12.2
Placebo	5	12	7/21/16	1240	0	0		8.8
Placebo	5	24	4/5/17	1242	0	0		9.3
Placebo	5	0	4/3/15	1243	0	0		11.2
Placebo	5	12	7/21/16	1243	1	0	120	8.7
Placebo	5	24	4/5/17	1245	0	0		10.4
Placebo	5	12	7/21/16	1250	0	0		7.6
Placebo	5	0	4/3/15	1251	0	0		10.8
Placebo	5	12	7/21/16	1257	0	0		5.3
Placebo	5	24	4/5/17	1258	0	0		9.3
Placebo	5	0	4/3/15	1259	0	0		12.4
Placebo	5	0	4/3/15	1265	0	0		10.4
Placebo	5	24	4/5/17	1270	0	0		10.5
Placebo	5	0	6/13/15	1283	0	0		11.6
Placebo	5	0	4/3/15	1288	0	0		8.4
Placebo	5	24	4/5/17	1296	0	0		10.8
Placebo	5	0	4/3/15	1297	1	0	140	11.6
Placebo	5	12	7/21/16	1302	0	0		9.3
Placebo	5	0	6/13/15	1303	0	0		9.7
Placebo	5	12	7/21/16	1306	0	0		9.8
Placebo	5	24	4/5/17	1308	0	0		11.7
Placebo	5	0	6/13/15	1309	0	0		11.4
Placebo	5	12	7/21/16	1312	0	0		5.7
Placebo	5	24	4/5/17	1313	0	0		9.1
Placebo	5	24	4/5/17	1316	0	0		9.5
Placebo	5	24	4/5/17	1318	0	0		10.7
Placebo	5	24	4/5/17	1321	0	0		10.2
Placebo	5	12	7/21/16	1324	0	0		6.5
Placebo	5	24	4/5/17	1325	1	0	300	6.5
Placebo	5	0	4/3/15	1326	0	0		9.2
Placebo	5	12	7/21/16	1329	0	0		4.4
Placebo	5	0	6/13/15	1331	0	0		11.9
Placebo	5	12	7/21/16	1342	0	0		8.6
Placebo	5	0	4/3/15	1345	1	0	700	8
Placebo	5	12	7/22/16	1346	0	0		6.8
Placebo	5	0	4/3/15	1350	0	0		11.6
Placebo	5	24	4/5/17	1355	0	0		8.7
Placebo	5	24	4/5/17	1356	0	0		10.1
Placebo	5	24	4/5/17	1361	0	0		10.6
Placebo	5	12	7/21/16	1362	0	0		8.6
Placebo	5	24	4/5/17	1364	0	0		10
Placebo	5	12	7/21/16	1366	1	0	470	8.3
Placebo	5	12	7/21/16	1369	1	0	180	10
Placebo	5	0	4/3/15	1369	0	0		2.6
Placebo	5	0	6/13/15	1371	1	1	60	11.5
Placebo	5	0	6/13/15	1372	0	0		10.1
Placebo	5	12	7/21/16	1372	0	0		9.1
Placebo	5	24	4/5/17	1374	0	0		8.6
Placebo	5	0	4/3/15	1374	0	0		8.3
Placebo	5	0	4/3/15	1381	1	0	100	10.7
Placebo	5	12	7/21/16	1383	0	0		10.4
Placebo	5	24	4/5/17	1391	0	0		11.3
Placebo	5	12	7/21/16	1391	0	0		9.1
Placebo	5	24	4/5/17	1392	0	0		11.5
Placebo	5	12	7/21/16	1399	0	0		10.1
Placebo	5	0	6/13/15	1399	0	0		13.2
Placebo	5	12	7/21/16	1405	0	0		9
Placebo	5	24	4/5/17	1407	0	0		11.3
Placebo	5	12	7/21/16	1410	0	0		7.9
Placebo	5	12	7/21/16	1411	1	0	200	10.9
Placebo	5	12	7/21/16	1412	0	0		9.1
Placebo	5	24	4/5/17	1415	0	0		11.8
Placebo	5	24	4/5/17	1420	0	0		7.5
Placebo	5	0	4/3/15	1421	0	0		10.6
Placebo	5	24	4/5/17	1421	0	0		9
Placebo	5	0	4/3/15	1424	1	0	180	10.1
Placebo	5	0	4/3/15	1425	0	0		10.3
Placebo	5	0	4/3/15	1431	0	0		10.4
Placebo	5	24	4/5/17	1431	0	0		10.9
Placebo	5	24	4/5/17	1432	0	0		11.8
Placebo	5	12	7/21/16	1437	1	0	180	10.4
Placebo	5	12	7/21/16	1439	0	0		8
Placebo	5	0	4/3/15	1440	0	0		9.7
Placebo	5	12	7/21/16	1443	0	0		9
Placebo	5	0	4/3/15	1445	0	0		9.8
Placebo	5	0	4/3/15	1446	0	0		8
Placebo	6	0	3/27/15	1469	0	0		9.1
Placebo	6	0	3/27/15	1471	0	0		7.2
Placebo	6	24	3/26/17	1477	0	0		11.8
Placebo	6	12	7/24/16	1478	1	0	360	11.8
Placebo	6	24	3/23/17	1480	0	0		11.6
Placebo	6	0	3/27/15	1481	0	0		9.2
Placebo	6	12	7/24/16	1483	0	0		9.5
Placebo	6	0	3/27/15	1485	0	0		9.2
Placebo	6	0	3/27/15	1491	0	0		10.2
Placebo	6	24	3/23/17	1491	0	0		11.4
Placebo	6	0	3/27/15	1494	0	0		10.8
Placebo	6	24	5/16/17	1498	0	0		9.7
Placebo	6	12	7/24/16	1499	0	0		10.7
Placebo	6	0	3/27/15	1499	0	0		9.8
Placebo	6	0	3/27/15	1502	0	0		10.9
Placebo	6	24	5/16/17	1506	0	0		8.2
Placebo	6	12	7/24/16	1506	0	0		9.3
Placebo	6	0	3/27/15	1508	0	0		11.1
Placebo	6	12	7/24/16	1509	0	0		7.5
Placebo	6	12	7/24/16	1511	0	0		10.1
Placebo	6	12	7/24/16	1512	0	0		7.8
Placebo	6	24	3/26/17	1516	0	0		13.1
Placebo	6	12	7/24/16	1517	0	0		8.4
Placebo	6	24	3/23/17	1518	0	0		8.4
Placebo	6	0	3/27/15	1521	0	0		9.7
Placebo	6	0	3/27/15	1526	0	0		7.6
Placebo	6	24	3/26/17	1526	0	0		9.6
Placebo	6	12	7/24/16	1527	0	0		12.2
Placebo	6	0	3/27/15	1531	0	0		9.5
Placebo	6	12	7/24/16	1532	0	0		11.2
Placebo	6	0	3/27/15	1533	0	0		10.5
Placebo	6	24	3/23/17	1534	0	0		8.7
Placebo	6	12	7/24/16	1534	0	0		8.2
Placebo	6	0	3/27/15	1535	0	0		9.2
Placebo	6	24	3/23/17	1538	0	0		11.4
Placebo	6	24	3/23/17	1543	0	0		12
Placebo	6	0	3/27/15	1544	0	0		9
Placebo	6	0	3/27/15	1545	1	0	160	10.2
Placebo	6	0	3/27/15	1548	0	0		5.8
Placebo	6	24	3/23/17	1557	0	0		8.7
Placebo	6	0	3/27/15	1558	1	0	260	7.7
Placebo	6	24	3/23/17	1559	0	0		10.4
Placebo	6	12	7/24/16	1563	0	0		9.8
Placebo	6	24	5/16/17	1563	0	0		10.9
Placebo	6	0	3/27/15	1564	0	0		11.5
Placebo	6	12	7/24/16	1564	0	0		9.6
Placebo	6	12	7/24/16	1567	0	0		10.3
Placebo	6	0	3/27/15	1567	0	0		5.6
Placebo	6	12	7/24/16	1573	0	0		6.5
Placebo	6	24	3/23/17	1576	0	0		11.9
Placebo	6	0	3/27/15	1579	0	0		10.2
Placebo	6	24	3/23/17	1584	0	0		7.9
Placebo	6	12	7/24/16	1584	0	0		8.9
Placebo	6	24	3/23/17	1586	0	0		10.1
Placebo	6	12	7/24/16	1588	0	0		9.2
Placebo	6	24	3/23/17	1591	0	0		9.4
Placebo	6	24	3/23/17	1596	0	0		9.8
Placebo	6	0	3/27/15	1596	1	0	180	10.6
Placebo	6	24	3/23/17	1598	0	0		10.6
Placebo	6	24	5/16/17	1602	0	0		9.6
Placebo	6	12	7/24/16	1602	0	0		10.3
Placebo	6	24	3/23/17	1603	0	0		11.2
Placebo	6	24	5/16/17	1604	0	0		8.6
Placebo	6	24	5/16/17	1608	0	0		12.2
Placebo	6	0	3/27/15	1611	0	0		12.2
Placebo	6	24	3/23/17	1612	0	0		10.3
Placebo	6	24	3/23/17	1613	0	0		11
Placebo	6	12	7/24/16	1614	0	0		10.2
Placebo	6	0	3/27/15	1616	0	0		9.9
Placebo	6	12	7/24/16	1616	0	0		9.4
Placebo	6	24	4/2/17	1617	0	0		7.4
Placebo	6	12	7/24/16	1623	0	0		7.8
Placebo	6	24	3/26/17	1624	1	0	180	12.9
Placebo	6	0	3/27/15	1625	0	0		11.7
Placebo	6	24	3/26/17	1629	0	0		11.9
Placebo	6	12	7/24/16	1631	0	0		9.9
Placebo	6	0	3/27/15	1636	0	0		6.9
Placebo	6	0	3/27/15	1638	0	0		4.1
Placebo	6	0	3/27/15	1639	0	0		9.6
Placebo	6	24	3/23/17	1641	0	0		10.6
Placebo	6	0	3/27/15	1645	1	0	340	10
Placebo	6	0	3/27/15	1649	0	0		10.6
Placebo	6	12	7/24/16	1649	0	0		8.3
Placebo	6	24	3/23/17	1651	0	0		11.5
Placebo	6	24	5/16/17	1659	0	0		10.6
Placebo	6	0	3/27/15	1659	0	0		10.2
Placebo	6	24	5/16/17	1661	0	0		11.6
Placebo	6	12	7/24/16	1661	0	0		9.9
Placebo	6	24	3/23/17	1662	0	0		10.1
Placebo	6	24	3/23/17	1666	0	0		8.7
Placebo	6	12	7/24/16	1675	1	0	10900	11.2
Placebo	6	0	3/27/15	1678	0	0		10.8
Placebo	6	12	7/24/16	1679	0	0		10.5
Placebo	6	12	7/24/16	1682	0	0		9.3
Placebo	6	24	3/23/17	1683	0	0		8.6
Placebo	6	0	3/27/15	1684	0	0		12.3
Placebo	6	24	3/23/17	1690	0	0		11.2
Placebo	6	12	7/24/16	1691	0	0		8.9
Placebo	6	12	7/24/16	1693	0	0		8.6
Placebo	6	24	5/16/17	1699	0	0		11.2
Placebo	6	0	3/27/15	1700	0	0		10.3
Placebo	6	24	3/23/17	1701	0	0		10.7
Placebo	6	12	7/24/16	1703	0	0		10
Placebo	6	24	3/23/17	1710	0	0		11.6
Placebo	6	0	3/27/15	1715	0	0		10.9
Placebo	6	12	7/24/16	1715	0	0		11.1
Placebo	6	24	3/26/17	1716	0	0		11.9
Placebo	6	12	7/24/16	1716	0	0		10.4
Placebo	6	12	7/24/16	1718	0	0		8.1
Placebo	6	12	7/24/16	1719	0	0		6.4
Placebo	6	0	3/27/15	1722	0	0		5.9
Placebo	6	12	7/24/16	1722	0	0		8.4
Placebo	6	24	3/26/17	1723	0	0		10.2
Placebo	6	0	3/27/15	1727	0	0		10.2
Placebo	6	12	7/24/16	1727	1	0	180	8.8
Placebo	7	0	3/21/15	1742	0	0		8.9
Placebo	7	24	3/21/17	1745	0	0		11.5
Placebo	7	12	6/12/16	1745	0	0		11
Placebo	7	0	3/21/15	1745	0	0		9.9
Placebo	7	0	3/21/15	1750	0	0		10
Placebo	7	24	3/21/17	1751	0	0		10.2
Placebo	7	12	6/12/16	1752	0	0		10.6
Placebo	7	24	3/21/17	1752	0	0		11.5
Placebo	7	0	3/21/15	1752	0	0		7.4
Placebo	7	24	3/21/17	1753	0	0		11.1
Placebo	7	12	6/12/16	1753	1	0	1460	12.2
Placebo	7	0	3/21/15	1753	0	0		7.8
Placebo	7	12	6/12/16	1755	0	0		10
Placebo	7	24	3/21/17	1756	0	0		10.2
Placebo	7	0	3/21/15	1759	0	0		9.5
Placebo	7	12	6/12/16	1759	0	0		10.8
Placebo	7	0	3/21/15	1763	0	0		8.7
Placebo	7	24	3/21/17	1764	0	0		10.4
Placebo	7	12	6/12/16	1766	0	0		9.8
Placebo	7	0	3/21/15	1766	0	0		9.6
Placebo	7	24	3/21/17	1766	0	0		9.2
Placebo	7	24	3/21/17	1769	0	0		9.2
Placebo	7	24	3/21/17	1770	0	0		10.9
Placebo	7	0	3/21/15	1771	1	0	80	10.6
Placebo	7	24	3/21/17	1771	0	0		10.2
Placebo	7	12	6/12/16	1773	0	0		10
Placebo	7	0	3/21/15	1773	0	0		9.9
Placebo	7	24	3/21/17	1773	0	0		9.1
Placebo	7	24	3/21/17	1774	0	0		11.3
Placebo	7	0	3/21/15	1774	0	0		8.9
Placebo	7	24	3/21/17	1775	0	0		9.3
Placebo	7	0	3/21/15	1775	0	0		8.8
Placebo	7	12	6/12/16	1787	0	0		7
Placebo	7	24	3/21/17	1787	0	0		5.5
Placebo	7	12	6/12/16	1788	0	0		9.6
Placebo	7	24	3/21/17	1794	0	0		10.1
Placebo	7	0	3/21/15	1794	0	0		9
Placebo	7	12	6/12/16	1794	0	0		10.5
Placebo	7	12	6/12/16	1795	0	0		11.4
Placebo	7	24	3/21/17	1795	0	0		11.1
Placebo	7	0	3/21/15	1795	0	0		11.2
Placebo	7	24	3/21/17	1797	0	0		13.1
Placebo	7	12	6/12/16	1797	1	0	180	10.5
Placebo	7	0	3/21/15	1797	0	0		11.1
Placebo	7	12	6/12/16	1798	0	0		9.8
Placebo	7	24	3/21/17	1798	0	0		9.2
Placebo	7	0	3/21/15	1798	0	0		9.5
Placebo	7	0	3/21/15	1800	0	0		10.4
Placebo	7	12	6/12/16	1800	0	0		10.5
Placebo	7	24	3/21/17	1800	0	0		11
Placebo	7	0	3/21/15	1802	0	0		7.3
Placebo	7	12	6/12/16	1802	0	0		9.7
Placebo	7	24	3/21/17	1802	0	0		10.4
Placebo	7	0	3/21/15	1803	0	0		7.8
Placebo	7	0	3/21/15	1804	0	0		7.9
Placebo	7	12	6/12/16	1804	1	0	210	9.4
Placebo	7	24	3/21/17	1804	0	0		8.3
Placebo	7	0	3/21/15	1806	0	0		8.1
Placebo	7	24	3/21/17	1806	0	0		9.6
Placebo	7	12	6/12/16	1806	1	0	390	9.1
Placebo	7	12	6/12/16	1808	0	0		9.4
Placebo	7	24	3/21/17	1808	1	0	40	7.8
Placebo	7	12	6/12/16	1811	1	0	60	7.7
Placebo	7	24	3/21/17	1811	0	0		9
Placebo	7	0	3/21/15	1813	0	0		9.8
Placebo	7	24	3/21/17	1815	0	0		11.4
Placebo	8	12	7/19/16	1829	0	0		8.8
Placebo	8	0	3/25/15	1833	0	0		9.4
Placebo	8	12	7/19/16	1836	0	0		7.6
Placebo	8	12	7/19/16	1837	0	0		8.6
Placebo	8	12	7/19/16	1840	0	0		10
Placebo	8	0	3/25/15	1841	0	0		8.2
Placebo	8	24	3/27/17	1843	1	0	140	11.2
Placebo	8	12	7/19/16	1844	1	0	42540	12
Placebo	8	24	3/27/17	1844	0	0		10.5
Placebo	8	0	3/25/15	1846	0	0		10.6
Placebo	8	24	3/27/17	1849	0	0		10.5
Placebo	8	24	3/27/17	1855	0	0		12.5
Placebo	8	0	3/25/15	1855	0	0		5.3
Placebo	8	12	7/19/16	1860	1	0	360	12.2
Placebo	8	24	3/27/17	1864	0	0		8.3
Placebo	8	0	3/25/15	1864	0	0		7.8
Placebo	8	0	3/25/15	1866	0	0		10.9
Placebo	8	24	3/27/17	1869	0	0		10.2
Placebo	8	12	7/19/16	1872	1	0	82100	8.2
Placebo	8	24	3/27/17	1874	0	0		10.7
Placebo	8	24	3/27/17	1876	0	0		9.6
Placebo	8	24	3/27/17	1877	0	0		11
Placebo	8	24	3/27/17	1879	0	0		9.7
Placebo	8	24	3/27/17	1885	0	0		10.5
Placebo	8	24	3/27/17	1887	0	0		12.3
Placebo	8	24	3/27/17	1888	0	0		8.5
Placebo	8	0	3/25/15	1892	0	0		8.9
Placebo	8	0	3/25/15	1894	0	0		7
Placebo	8	24	3/27/17	1894	0	0		8.5
Placebo	8	0	3/25/15	1895	0	0		11.4
Placebo	8	12	7/19/16	1895	0	0		7.7
Placebo	8	0	3/25/15	1897	0	0		9.8
Placebo	8	12	7/19/16	1898	0	0		12.2
Placebo	8	0	3/25/15	1900	0	0		10.6
Placebo	8	0	3/25/15	1902	0	0		8.4
Placebo	8	12	7/19/16	1904	0	0		7.2
Placebo	8	12	7/19/16	1905	0	0		9.1
Placebo	8	24	3/27/17	1914	0	0		11.6
Placebo	8	24	3/27/17	1916	0	0		10.1
Placebo	8	12	7/19/16	1918	0	0		9.8
Placebo	8	24	3/27/17	1921	0	0		12
Placebo	8	12	7/19/16	1921	0	0		11.1
Placebo	8	12	7/19/16	1922	0	0		12.7
Placebo	8	0	3/25/15	1923	0	0		8
Placebo	8	24	3/27/17	1923	0	0		9.3
Placebo	8	24	3/27/17	1925	0	0		11.4
Placebo	8	12	7/19/16	1934	0	0		12.6
Placebo	8	24	3/27/17	1936	1	0	100	8.1
Placebo	8	12	7/19/16	1940	1	0	392800	7.9
Placebo	8	0	3/25/15	1947	0	0		11.9
Placebo	8	24	3/27/17	1950	0	0		9
Placebo	8	12	7/19/16	1953	0	0		7.7
Placebo	8	0	3/25/15	1957	1	0	80	8.4
Placebo	8	24	3/27/17	1967	0	0		11.4
Placebo	8	24	3/27/17	1970	0	0		12.1
Placebo	8	24	3/27/17	1971	0	0		10.1
Placebo	8	12	7/19/16	1971	0	0		11.9
Placebo	8	12	7/19/16	1975	0	0		9.1
Placebo	8	0	3/25/15	1975	0	0		8.4
Placebo	8	12	7/19/16	1976	0	0		6.5
Placebo	8	24	3/27/17	1979	0	0		10.7
Placebo	8	24	3/27/17	1980	0	0		10.5
Placebo	8	12	7/19/16	1982	0	0		5.6
Placebo	8	24	3/27/17	1983	0	0		11.8
Placebo	8	0	3/25/15	1992	0	0		9.5
Placebo	8	12	7/19/16	1992	0	0		8.4
Placebo	8	12	7/19/16	1993	0	0		10.3
Placebo	8	12	7/19/16	1994	0	0		8.5
Placebo	8	24	3/27/17	1996	0	0		8.3
Placebo	8	12	7/19/16	1998	0	0		6
Placebo	8	24	3/27/17	2000	0	0		12.2
Placebo	8	12	7/19/16	2000	0	0		7.3
Placebo	8	0	3/25/15	2000	0	0		7.4
Placebo	8	12	7/19/16	2001	0	0		6.5
Placebo	8	0	3/25/15	2004	0	0		9.1
Placebo	8	12	7/19/16	2006	1	0	180	7.9
Placebo	8	0	3/25/15	2007	0	0		7.8
Placebo	8	24	3/27/17	2007	0	0		10
Placebo	8	24	3/27/17	2008	0	0		8.8
Placebo	8	12	7/19/16	2009	0	0		9
Placebo	8	24	3/27/17	2009	0	0		10.3
Placebo	8	12	7/19/16	2011	0	0		10.3
Placebo	8	12	7/19/16	2015	0	0		6.8
Placebo	8	24	3/27/17	2021	0	0		10.6
Placebo	8	12	7/19/16	2022	0	0		8.6
Placebo	8	0	3/25/15	2024	0	0		9.4
Placebo	8	24	3/27/17	2027	0	0		9.7
Placebo	8	0	3/25/15	2028	0	0		9.5
Placebo	8	24	3/27/17	2029	0	0		8.5
Placebo	8	0	3/25/15	2029	0	0		8.5
Placebo	8	12	7/19/16	2031	1	0	260	7.1
Placebo	8	0	3/25/15	2032	0	0		7.3
Placebo	8	0	3/25/15	2033	0	0		9.6
Placebo	8	0	3/25/15	2048	0	0		9.9
Placebo	8	0	3/25/15	2050	0	0		9.2
Placebo	8	0	3/25/15	2053	0	0		9.6
Placebo	8	12	7/19/16	2055	0	0		11.5
Placebo	8	12	7/19/16	2057	1	0	140	10.6
Placebo	8	24	3/27/17	2059	0	0		10.2
Placebo	8	24	3/27/17	2061	0	0		9.5
Placebo	8	12	7/19/16	2062	0	0		6.9
Placebo	8	24	3/27/17	2062	0	0		9
Placebo	8	12	7/19/16	2063	0	0		8.2
Placebo	8	24	3/27/17	2064	0	0		11.7
Placebo	8	24	3/27/17	2065	0	0		9.9
Placebo	8	24	3/27/17	2067	0	0		11
Placebo	8	24	3/27/17	2069	1	0	330	11.6
Placebo	8	12	7/19/16	2069	1	0	320	8.5
Placebo	8	0	3/25/15	2074	0	0		5.8
Placebo	8	12	7/19/16	2079	0	0		8.6
Placebo	9	0	3/14/15	2092	0	0		11.1
Placebo	9	24	4/20/17	2093	0	0		8.3
Placebo	9	24	4/20/17	2096	0	0		11.1
Placebo	9	0	3/14/15	2103	0	0		10.7
Placebo	9	24	4/20/17	2104	0	0		7
Placebo	9	0	3/14/15	2104	0	0		7.6
Placebo	9	12	6/11/16	2106	0	0		7.8
Placebo	9	24	4/20/17	2108	0	0		9.2
Placebo	9	0	3/14/15	2110	0	0		9.2
Placebo	9	24	4/20/17	2114	0	0		10.5
Placebo	9	0	3/14/15	2119	0	0		7.8
Placebo	9	12	6/12/16	2119	0	0		9
Placebo	9	0	3/14/15	2129	0	0		9.9
Placebo	9	12	6/11/16	2131	0	0		10.1
Placebo	9	0	3/14/15	2137	0	0		6.4
Placebo	9	12	6/11/16	2143	0	0		9.2
Placebo	9	0	3/14/15	2144	0	0		11.5
Placebo	9	24	4/20/17	2145	0	0		9.7
Placebo	9	0	3/14/15	2151	0	0		10.3
Placebo	9	12	6/12/16	2151	0	0		10.9
Placebo	9	12	6/11/16	2152	0	0		10.4
Placebo	9	0	3/14/15	2154	0	0		10.9
Placebo	9	12	6/12/16	2156	0	0		11.5
Placebo	9	0	3/14/15	2156	0	0		12.3
Placebo	9	24	4/20/17	2157	0	0		10.6
Placebo	9	0	3/14/15	2159	0	0		9.3
Placebo	9	12	6/11/16	2161	0	0		8.7
Placebo	9	24	4/20/17	2165	0	0		8.9
Placebo	9	0	3/14/15	2168	0	0		9.6
Placebo	9	12	6/12/16	2172	0	0		11.5
Placebo	9	24	4/20/17	2173	0	0		12
Placebo	9	12	6/11/16	2177	0	0		11.5
Placebo	9	12	6/11/16	2178	0	0		12.6
Placebo	9	24	4/20/17	2178	0	0		10.7
Placebo	9	0	3/14/15	2179	0	0		11.5
Placebo	9	24	4/20/17	2179	0	0		9.7
Placebo	9	0	3/14/15	2180	0	0		11.2
Placebo	9	24	4/20/17	2182	0	0		8.9
Placebo	9	0	3/14/15	2184	0	0		10.5
Placebo	9	12	6/11/16	2188	0	0		11.9
Placebo	9	0	3/14/15	2188	0	0		11.2
Placebo	9	12	6/12/16	2190	0	0		10.9
Placebo	9	24	4/20/17	2193	0	0		12
Placebo	9	0	3/14/15	2194	0	0		7.5
Placebo	9	24	4/20/17	2196	0	0		12.4
Placebo	9	24	4/20/17	2199	0	0		8
Placebo	9	12	6/11/16	2205	0	0		9.6
Placebo	9	24	4/20/17	2206	0	0		9.9
Placebo	9	0	3/14/15	2206	0	0		8.6
Placebo	9	0	3/14/15	2210	0	0		9.7
Placebo	9	24	4/20/17	2212	0	0		11
Placebo	9	24	4/20/17	2213	0	0		8.7
Placebo	9	0	3/14/15	2214	0	0		9.4
Placebo	9	12	6/12/16	2214	0	0		12.6
Placebo	9	12	6/11/16	2215	0	0		11.1
Placebo	9	12	6/12/16	2216	0	0		10.7
Placebo	9	24	4/20/17	2217	0	0		12.2
Placebo	9	12	6/12/16	2225	0	0		6.4
Placebo	9	0	3/14/15	2229	0	0		9.3
Placebo	9	12	6/12/16	2239	0	0		8.3
Placebo	9	24	4/20/17	2240	0	0		8.3
Placebo	9	0	3/14/15	2241	0	0		9.4
Placebo	9	0	3/14/15	2242	0	0		8.5
Placebo	9	0	3/14/15	2245	0	0		9.1
Placebo	9	0	3/14/15	2247	0	0		7.7
Placebo	9	24	4/20/17	2252	0	0		12.7
Placebo	9	12	6/11/16	2253	0	0		10.6
Placebo	9	24	4/20/17	2256	0	0		11.3
Placebo	9	24	4/20/17	2257	0	0		10.4
Placebo	9	12	6/11/16	2258	0	0		12.8
Placebo	9	24	4/20/17	2262	0	0		8.8
Placebo	9	24	4/20/17	2264	0	0		10
Placebo	9	24	4/20/17	2267	0	0		9.6
Placebo	9	24	4/20/17	2272	0	0		10.5
Placebo	9	12	6/11/16	2275	0	0		11.6
Placebo	9	24	4/20/17	2278	0	0		11
Placebo	9	12	6/11/16	2278	0	0		10.7
Placebo	9	24	4/20/17	2284	0	0		10.6
Placebo	9	0	3/14/15	2284	0	0		7.6
Placebo	9	24	4/20/17	2291	0	0		11.7
Placebo	9	0	3/14/15	2292	0	0		9
Placebo	9	0	3/14/15	2294	0	0		10.3
Placebo	9	0	3/14/15	2299	0	0		9.5
Placebo	9	0	3/14/15	2302	0	0		6.8
Placebo	9	12	6/11/16	2302	0	0		12.4
Placebo	9	0	3/14/15	2304	0	0		9.4
Placebo	9	0	3/14/15	2308	0	0		10.5
Placebo	9	12	6/11/16	2312	0	0		12.1
Placebo	9	12	6/11/16	2316	0	0		8.2
Placebo	9	0	3/14/15	2320	0	0		9
Placebo	9	0	3/14/15	2322	0	0		9.3
Placebo	9	24	4/20/17	2330	0	0		11.1
Placebo	9	0	3/14/15	2331	0	0		7.7
Placebo	9	24	4/20/17	2331	0	0		12.1
Placebo	9	24	4/20/17	2334	0	0		10.6
Placebo	9	24	4/20/17	2335	0	0		12
Placebo	9	12	6/12/16	2337	0	0		7.3
Placebo	9	24	4/20/17	2338	1	0	220	10.6
Placebo	9	0	3/14/15	2338	0	0		9.3
Placebo	9	0	3/14/15	2341	0	0		8.8
Placebo	9	24	4/20/17	2345	0	0		9.4
Placebo	9	12	6/12/16	2345	0	0		12.6
Placebo	9	0	3/14/15	2351	1	0	120	6.6
Placebo	9	12	6/11/16	2352	0	0		12.4
Placebo	9	12	6/11/16	2355	0	0		10.5
Placebo	9	24	4/20/17	2362	0	0		11.4
Placebo	9	12	6/11/16	2364	0	0		8.6
Placebo	9	0	3/14/15	2372	0	0		9.3
Placebo	9	24	4/20/17	2373	0	0		9.6
Placebo	9	12	6/11/16	2377	0	0		11.2
Placebo	9	12	6/11/16	2378	0	0		12.4
Placebo	9	24	4/20/17	2381	0	0		8.5
Placebo	9	12	6/11/16	2385	0	0		10.4
Placebo	9	24	4/20/17	2387	0	0		10.5
Placebo	9	0	3/14/15	2393	0	0		9
Placebo	9	12	6/11/16	2398	0	0		11.2
Placebo	9	24	4/20/17	2402	0	0		13
Placebo	9	0	3/14/15	2403	0	0		9.4
Placebo	9	24	4/20/17	2403	0	0		11.6
Placebo	9	12	6/11/16	2403	0	0		13.5
Placebo	9	24	4/20/17	2409	0	0		9.4
Placebo	9	0	3/14/15	2411	0	0		6.4
Placebo	9	12	6/12/16	2412	1	0	1	10.2
Placebo	9	24	4/20/17	2417	0	0		7.9
Placebo	9	12	6/12/16	2420	1	0	20	9.6
Placebo	10	24	5/25/17	2431	0	0		8.3
Placebo	10	12	6/17/16	2432	0	0		9.8
Placebo	10	24	5/25/17	2439	0	0		9.3
Placebo	10	12	6/17/16	2440	0	0		10
Placebo	10	0	3/17/15	2440	0	0		8.6
Placebo	10	24	5/25/17	2443	0	0		10.3
Placebo	10	0	3/17/15	2445	0	0		8.1
Placebo	10	24	5/26/17	2446	0	0		9.1
Placebo	10	12	6/17/16	2447	0	0		9.3
Placebo	10	24	5/26/17	2454	0	0		9.9
Placebo	10	0	3/17/15	2455	1	0	440	9.6
Placebo	10	24	5/25/17	2456	0	0		6.5
Placebo	10	12	6/17/16	2461	1	0	60	7.3
Placebo	10	12	6/17/16	2470	0	0		9.8
Placebo	10	0	3/17/15	2470	0	0		11.6
Placebo	10	0	6/8/15	2471	0	0		9.1
Placebo	10	12	6/17/16	2473	0	0		6.3
Placebo	10	24	5/25/17	2474	0	0		10
Placebo	10	12	6/18/16	2477	0	0		8.5
Placebo	10	24	5/25/17	2481	0	0		8
Placebo	10	12	6/17/16	2481	0	0		7.1
Placebo	10	12	6/17/16	2482	0	0		7.4
Placebo	10	0	3/17/15	2482	1	0	140	11.4
Placebo	10	24	5/25/17	2483	0	0		7
Placebo	10	12	6/17/16	2487	0	0		6.8
Placebo	10	24	5/25/17	2487	0	0		8.8
Placebo	10	24	5/26/17	2490	0	0		7.2
Placebo	10	24	5/25/17	2492	0	0		6.3
Placebo	10	0	3/17/15	2497	0	0		11.5
Placebo	10	0	3/17/15	2502	1	0	300	11.3
Placebo	10	0	3/17/15	2504	0	0		8.1
Placebo	10	24	5/26/17	2504	0	0		10.1
Placebo	10	0	3/17/15	2508	0	0		12.2
Placebo	10	12	6/17/16	2508	0	0		8
Placebo	10	24	5/25/17	2509	0	0		10.4
Placebo	10	0	3/17/15	2509	0	0		12.1
Placebo	10	12	6/18/16	2510	0	0		14
Placebo	10	24	5/25/17	2516	0	0		10
Placebo	10	12	6/17/16	2520	0	0		8.7
Placebo	10	24	5/25/17	2521	0	0		10.4
Placebo	10	12	6/17/16	2524	0	0		6.4
Placebo	10	12	6/17/16	2527	0	0		8.2
Placebo	10	12	6/18/16	2531	0	0		10.4
Placebo	10	24	5/25/17	2535	0	0		9.5
Placebo	10	24	5/25/17	2540	0	0		8.5
Placebo	10	0	3/17/15	2544	0	0		8.9
Placebo	10	24	5/25/17	2544	0	0		10
Placebo	10	0	3/17/15	2545	0	0		6.1
Placebo	10	24	5/25/17	2545	0	0		9.4
Placebo	10	24	5/25/17	2547	0	0		11.3
Placebo	10	0	3/17/15	2547	0	0		8.4
Placebo	10	12	6/17/16	2548	0	0		5.9
Placebo	10	24	5/25/17	2550	0	0		9
Placebo	10	24	5/25/17	2551	0	0		12.5
Placebo	10	0	3/17/15	2551	0	0		13.7
Placebo	10	0	3/17/15	2552	0	0		9
Placebo	10	24	5/25/17	2554	0	0		9
Placebo	10	0	3/17/15	2556	0	0		8.7
Placebo	10	12	6/17/16	2558	0	0		5.8
Placebo	10	0	3/17/15	2558	0	0		9.5
Placebo	10	24	5/25/17	2561	0	0		8.9
Placebo	10	0	3/17/15	2566	0	0		5.2
Placebo	10	12	6/17/16	2566	1	0	100	6.5
Placebo	10	12	6/17/16	2567	0	0		6.7
Placebo	10	0	3/17/15	2569	0	0		6.5
Placebo	10	0	3/17/15	2573	0	0		10.3
Placebo	10	24	5/26/17	2573	0	0		7.2
Placebo	10	0	3/17/15	2574	0	0		12.7
Placebo	10	12	6/17/16	2575	0	0		5.6
Placebo	10	0	3/17/15	2575	0	0		8.5
Placebo	10	0	3/17/15	2577	0	0		10.1
Placebo	10	24	5/25/17	2578	0	0		11
Placebo	10	12	6/17/16	2582	0	0		8.1
Placebo	10	12	6/17/16	2583	0	0		8.6
Placebo	10	24	5/25/17	2585	0	0		7.2
Placebo	10	12	6/17/16	2589	0	0		7.7
Placebo	10	0	3/17/15	2593	0	0		10
Placebo	10	24	5/25/17	2593	0	0		9.7
Placebo	10	12	6/17/16	2598	0	0		11.4
Placebo	10	0	3/17/15	2598	0	0		10.6
Placebo	10	24	5/26/17	2598	0	0		11.8
Placebo	10	12	6/17/16	2603	0	0		5.9
Placebo	10	24	5/25/17	2603	0	0		10.7
Placebo	10	0	6/8/15	2604	0	0		10
Placebo	10	12	6/18/16	2605	0	0		8.9
Placebo	10	0	3/17/15	2605	0	0		9.3
Placebo	10	12	6/17/16	2606	0	0		5.1
Placebo	10	0	3/17/15	2613	0	0		9.4
Placebo	10	12	6/17/16	2615	0	0		10.2
Placebo	10	0	3/17/15	2615	0	0		9.7
Placebo	10	24	5/26/17	2619	0	0		10.4
Placebo	10	12	6/17/16	2619	1	0	80	8.3
Placebo	10	0	3/17/15	2619	0	0		9.3
Placebo	10	24	5/25/17	2620	0	0		10.2
Placebo	10	12	6/17/16	2620	0	0		9.2
Placebo	10	12	6/17/16	2621	0	0		5.6
Placebo	10	24	5/25/17	2621	0	0		9.3
Placebo	10	12	6/17/16	2622	0	0		6.9
Placebo	10	0	3/17/15	2623	0	0		11.3
Placebo	10	12	6/17/16	2623	0	0		12
Placebo	10	24	5/25/17	2624	0	0		10.3
Placebo	10	24	5/25/17	2625	0	0		10.3
Placebo	10	0	3/17/15	2626	0	0		8.4
Placebo	10	12	6/17/16	2627	0	0		4.2
Placebo	10	24	5/25/17	2627	0	0		10.6
Placebo	10	0	3/17/15	2628	1	0	460	6.3
Placebo	10	12	6/18/16	2630	0	0		8.9
Placebo	10	24	5/26/17	2632	0	0		10.3
Placebo	10	12	6/17/16	2633	0	0		6.3
Placebo	10	0	3/17/15	2634	0	0		10.1
Placebo	10	12	6/17/16	2637	0	0		10.1
Placebo	10	24	5/26/17	2638	0	0		6.9
Placebo	10	12	6/17/16	2639	0	0		6.8
Placebo	10	24	5/25/17	2639	1	0	220	9.2
Placebo	10	12	6/17/16	2648	0	0		7.8
Placebo	10	0	6/8/15	2649	0	0		11.4
Placebo	11	12	7/27/16	2666	0	0		11
Placebo	11	12	7/27/16	2667	0	0		11.3
Placebo	11	12	7/27/16	2668	1	0	144800	6.3
Placebo	11	0	3/14/15	2669	0	0		12.9
Placebo	11	24	5/22/17	2670	0	0		9.5
Placebo	11	0	3/14/15	2670	0	0		8.1
Placebo	11	0	3/14/15	2671	1	0	500	9.4
Placebo	11	24	5/22/17	2674	0	0		9.2
Placebo	11	0	3/14/15	2675	0	0		10.4
Placebo	11	12	7/27/16	2675	0	0		9.4
Placebo	11	12	7/27/16	2684	0	0		7.4
Placebo	11	24	5/22/17	2684	0	0		9.3
Placebo	11	24	5/22/17	2686	0	0		13.4
Placebo	11	0	6/9/15	2688	0	0		12.1
Placebo	11	0	3/18/15	2691	0	0		11.4
Placebo	11	24	5/22/17	2699	0	0		10.2
Placebo	11	24	5/22/17	2704	0	0		10.2
Placebo	11	24	5/22/17	2707	0	0		9.8
Placebo	11	24	5/22/17	2712	1	0	240	6.1
Placebo	11	24	5/22/17	2714	0	0		9.7
Placebo	11	0	3/14/15	2714	0	0		8.9
Placebo	11	12	7/27/16	2717	0	0		9.5
Placebo	11	0	3/14/15	2718	0	0		11.4
Placebo	11	0	3/14/15	2719	0	0		9.2
Placebo	11	24	5/22/17	2720	0	0		10.2
Placebo	11	0	3/14/15	2722	0	0		9.9
Placebo	11	12	7/27/16	2724	0	0		11.5
Placebo	11	0	3/14/15	2724	0	0		9.2
Placebo	11	24	5/22/17	2730	0	0		9.5
Placebo	11	12	7/27/16	2738	0	0		8.8
Placebo	11	24	5/22/17	2738	0	0		11.6
Placebo	11	0	6/9/15	2739	0	0		10
Placebo	11	12	7/27/16	2743	0	0		7.3
Placebo	11	0	3/14/15	2744	0	0		12.5
Placebo	11	0	3/14/15	2746	0	0		10.3
Placebo	11	24	5/22/17	2752	1	0	180	8.2
Placebo	11	12	7/27/16	2753	0	0		7.2
Placebo	11	24	5/22/17	2755	0	0		11.3
Placebo	11	12	7/27/16	2755	0	0		10.2
Placebo	11	24	5/22/17	2761	0	0		9.9
Placebo	11	24	5/22/17	2762	0	0		10.1
Placebo	11	24	5/22/17	2763	0	0		10
Placebo	11	0	3/14/15	2764	0	0		8.1
Placebo	11	12	7/27/16	2766	0	0		10.7
Placebo	11	24	5/22/17	2766	0	0		10.5
Placebo	11	24	5/22/17	2772	0	0		9.4
Placebo	11	12	7/27/16	2777	0	0		11
Placebo	11	0	3/14/15	2786	0	0		8.5
Placebo	11	24	5/22/17	2789	0	0		9
Placebo	11	24	5/22/17	2790	0	0		10.3
Placebo	11	12	7/27/16	2792	0	0		7.7
Placebo	11	0	6/9/15	2793	0	0		10.2
Placebo	11	12	7/27/16	2793	0	0		7
Placebo	11	12	7/27/16	2796	0	0		9.1
Placebo	11	0	3/14/15	2798	1	0	80	7.5
Placebo	11	12	7/27/16	2798	0	0		6.7
Placebo	11	12	7/27/16	2799	0	0		10.4
Placebo	11	0	3/14/15	2799	0	0		7.5
Placebo	11	24	5/22/17	2799	0	0		7.9
Placebo	11	0	3/14/15	2800	0	0		12.4
Placebo	11	12	7/27/16	2807	1	0	1	10.7
Placebo	11	12	7/27/16	2808	0	0		9.3
Placebo	11	12	7/27/16	2810	0	0		9
Placebo	11	24	5/22/17	2810	0	0		10.1
Placebo	11	0	3/14/15	2812	0	0		12.3
Placebo	11	12	7/27/16	2815	0	0		8.9
Placebo	11	24	5/22/17	2821	0	0		9.5
Placebo	11	12	7/27/16	2823	0	0		9.5
Placebo	11	24	5/22/17	2824	0	0		10.4
Placebo	11	0	3/14/15	2824	0	0		8.6
Placebo	11	0	3/14/15	2833	0	0		9.3
Placebo	11	12	7/27/16	2836	0	0		7.3
Placebo	11	0	3/14/15	2836	0	0		9.9
Placebo	11	24	5/22/17	2836	0	0		9.9
Placebo	11	0	3/14/15	2837	0	0		11.2
Placebo	11	24	5/22/17	2839	0	0		9.1
Placebo	11	12	7/27/16	2839	0	0		7.8
Placebo	11	24	5/22/17	2842	0	0		10.5
Placebo	11	0	3/14/15	2843	0	0		10.6
Placebo	11	24	5/22/17	2850	0	0		7.5
Placebo	11	24	5/22/17	2851	0	0		11.6
Placebo	11	12	7/27/16	2851	0	0		8.5
Placebo	11	24	5/22/17	2852	1	1	1	10.6
Placebo	11	12	7/27/16	2852	0	0		12
Placebo	11	12	7/27/16	2854	0	0		12
Placebo	11	12	7/27/16	2863	0	0		10.5
Placebo	11	0	3/14/15	2863	0	0		11.7
Placebo	11	12	7/27/16	2864	0	0		10
Placebo	11	0	3/18/15	2868	0	0		10
Placebo	11	0	3/14/15	2871	0	0		7
Placebo	11	24	5/22/17	2871	0	0		11
Placebo	11	24	5/22/17	2876	0	0		8.6
Placebo	11	12	7/27/16	2882	0	0		10
Placebo	11	24	5/22/17	2882	0	0		11.3
Placebo	11	0	3/14/15	2882	0	0		12
Placebo	11	0	3/14/15	2895	0	0		8.6
Placebo	11	0	3/14/15	2896	0	0		9.8
Placebo	11	0	3/14/15	2899	0	0		11.4
Placebo	11	24	5/22/17	2903	0	0		11.2
Placebo	11	0	3/18/15	2903	0	0		9
Placebo	11	24	5/22/17	2909	0	0		9.5
Placebo	11	12	7/27/16	2911	0	0		8.8
Placebo	11	0	3/18/15	2912	0	0		13.9
Placebo	11	12	7/27/16	2914	0	0		9.2
Placebo	11	24	5/22/17	2915	0	0		13.4
Placebo	11	0	3/14/15	2915	0	0		12.4
Placebo	11	12	7/27/16	2920	1	0	280	11.3
Placebo	11	12	7/27/16	2921	0	0		6.8
Placebo	11	0	3/14/15	2922	0	0		8.3
Placebo	11	24	5/22/17	2922	0	0		8.2
Placebo	11	0	3/14/15	2925	0	0		9.1
Placebo	11	12	7/27/16	2926	0	0		11
Placebo	11	24	5/22/17	2926	0	0		11.4
Placebo	11	12	7/27/16	2928	1	0	3140	9.2
Placebo	11	24	5/22/17	2931	0	0		8
Placebo	11	12	7/27/16	2933	0	0		10.7
Placebo	11	12	7/27/16	2938	0	0		10.4
Placebo	11	24	5/22/17	2938	0	0		11.7
Placebo	11	0	3/14/15	2939	0	0		12.1
Placebo	11	0	3/14/15	2940	0	0		10
Placebo	11	12	7/27/16	2941	0	0		11.4
Placebo	12	12	7/16/16	2953	0	0		11.7
Placebo	12	0	3/12/15	2956	0	0		8
Placebo	12	12	7/16/16	2957	0	0		10.4
Placebo	12	0	3/12/15	2959	0	0		10.1
Placebo	12	24	5/14/17	2961	0	0		10.8
Placebo	12	24	5/14/17	2963	0	0		12.2
Placebo	12	12	7/16/16	2967	0	0		8.5
Placebo	12	24	5/14/17	2969	0	0		10.2
Placebo	12	12	7/16/16	2970	1	0	100	8.9
Placebo	12	12	7/16/16	2971	0	0		6.3
Placebo	12	0	3/12/15	2974	0	0		10.8
Placebo	12	24	5/14/17	2975	0	0		9.4
Placebo	12	0	3/12/15	2975	0	0		8.7
Placebo	12	24	5/14/17	2983	0	0		10.9
Placebo	12	0	3/12/15	2986	0	0		8
Placebo	12	24	5/14/17	2990	0	0		10
Placebo	12	0	3/12/15	2993	0	0		11.1
Placebo	12	12	7/16/16	2994	0	0		8.7
Placebo	12	24	5/14/17	2996	0	0		10.7
Placebo	12	24	5/14/17	2997	0	0		10.7
Placebo	12	12	7/16/16	2997	0	0		8.6
Placebo	12	0	3/12/15	2998	0	0		9
Placebo	12	12	7/16/16	2999	0	0		6.6
Placebo	12	24	5/14/17	3001	0	0		10.9
Placebo	12	24	5/14/17	3003	0	0		11
Placebo	12	24	5/14/17	3006	0	0		10.2
Placebo	12	0	3/12/15	3007	0	0		10.7
Placebo	12	12	7/16/16	3008	0	0		9.9
Placebo	12	12	7/16/16	3014	0	0		10.9
Placebo	12	0	3/12/15	3015	0	0		11.2
Placebo	12	12	7/16/16	3019	0	0		11.6
Placebo	12	0	3/12/15	3019	0	0		10
Placebo	12	0	3/12/15	3022	0	0		8.8
Placebo	12	12	7/16/16	3024	0	0		8.8
Placebo	12	24	5/14/17	3029	0	0		12.7
Placebo	12	12	7/16/16	3029	0	0		5.8
Placebo	12	24	5/14/17	3030	0	0		8.7
Placebo	12	12	7/16/16	3031	0	0		9.8
Placebo	12	0	3/12/15	3032	0	0		11.3
Placebo	12	24	5/14/17	3035	0	0		10.5
Placebo	12	24	5/14/17	3038	0	0		11.4
Placebo	12	0	3/12/15	3040	0	0		10.1
Placebo	12	12	7/16/16	3040	0	0		7.8
Placebo	12	24	5/14/17	3040	1	0	60	9.6
Placebo	12	12	7/16/16	3044	0	0		12.1
Placebo	12	0	3/12/15	3045	0	0		12.9
Placebo	12	0	3/12/15	3049	0	0		11
Placebo	12	12	7/16/16	3050	0	0		6.7
Placebo	12	0	3/12/15	3053	0	0		9.9
Placebo	12	0	3/12/15	3057	0	0		10.3
Placebo	12	24	5/14/17	3061	0	0		12.7
Placebo	12	24	5/14/17	3065	0	0		10
Placebo	12	12	7/16/16	3066	0	0		8.1
Placebo	12	12	7/16/16	3071	0	0		10
Placebo	12	24	5/14/17	3072	0	0		10.4
Placebo	12	12	7/16/16	3078	0	0		9.6
Placebo	12	12	7/16/16	3081	0	0		8.1
Placebo	12	0	3/12/15	3082	0	0		9.8
Placebo	12	12	7/16/16	3082	0	0		8.1
Placebo	12	0	3/12/15	3084	0	0		8.6
Placebo	12	0	3/12/15	3086	0	0		11
Placebo	12	0	3/12/15	3100	0	0		10.5
Placebo	12	24	5/14/17	3103	0	0		8.3
Placebo	12	24	5/14/17	3110	0	0		9.9
Placebo	12	0	3/12/15	3119	0	0		11
Placebo	12	24	5/14/17	3122	0	0		11.8
Placebo	12	12	7/16/16	3125	0	0		9.9
Placebo	12	0	3/12/15	3128	0	0		8.3
Placebo	12	12	7/16/16	3135	0	0		8.5
Placebo	12	24	5/14/17	3135	0	0		11.5
Placebo	12	24	5/14/17	3138	0	0		10.1
Placebo	12	0	3/12/15	3141	0	0		10.2
Placebo	12	12	7/16/16	3142	0	0		8.4
Placebo	12	12	7/16/16	3143	0	0		9.2
Placebo	12	0	3/12/15	3152	0	0		10.6
Placebo	12	0	3/12/15	3158	0	0		9
Placebo	12	0	3/12/15	3159	0	0		11.9
Placebo	12	24	5/14/17	3160	0	0		8.4
Placebo	12	24	5/14/17	3161	0	0		10.4
Placebo	12	0	3/12/15	3163	0	0		12.8
Placebo	12	12	7/16/16	3164	0	0		9.5
Placebo	12	12	7/16/16	3168	0	0		10.4
Placebo	12	12	7/16/16	3171	0	0		7.3
Placebo	12	0	3/12/15	3171	0	0		11.8
Placebo	12	24	5/14/17	3172	0	0		9.2
Placebo	12	12	7/16/16	3180	0	0		6.9
Placebo	12	0	3/12/15	3184	0	0		11.3
Placebo	12	0	3/12/15	3186	0	0		10.5
Placebo	12	12	7/16/16	3186	0	0		8.4
Placebo	12	12	7/16/16	3190	0	0		6.3
Placebo	12	12	7/16/16	3191	0	0		7.4
Placebo	12	0	3/12/15	3195	0	0		9.8
Placebo	12	12	7/16/16	3195	0	0		10.2
Placebo	12	12	7/16/16	3200	1	0	60	12
Placebo	12	24	5/14/17	3200	0	0		12.5
Placebo	12	24	5/14/17	3202	0	0		11.7
Placebo	12	0	3/12/15	3208	0	0		9
Placebo	12	24	5/14/17	3210	0	0		11.8
Placebo	12	0	3/12/15	3212	0	0		8.7
Placebo	12	12	7/17/16	3214	0	0		9.6
Placebo	12	24	5/14/17	3214	0	0		10.8
Placebo	12	12	7/16/16	3218	0	0		9.7
Placebo	12	12	7/17/16	3219	0	0		11.5
Placebo	12	24	5/14/17	3221	0	0		8.6
Placebo	12	12	7/16/16	3224	0	0		8.7
Placebo	12	24	5/14/17	3224	0	0		11.7
Placebo	12	12	7/16/16	3228	0	0		7.7
Placebo	12	0	3/12/15	3232	0	0		11.5
Placebo	12	24	5/14/17	3233	0	0		9.9
Placebo	12	24	5/14/17	3235	0	0		12.7
Placebo	12	24	5/14/17	3236	0	0		9.2
Placebo	12	24	5/14/17	3243	0	0		11.1
Placebo	12	0	3/12/15	3244	0	0		10.4
Placebo	12	24	5/14/17	3244	0	0		8.4
Placebo	12	0	3/12/15	3245	0	0		9.6
Placebo	12	24	5/14/17	3250	0	0		10
Placebo	12	24	5/14/17	3252	0	0		7.1
Placebo	12	24	5/14/17	3259	0	0		9.9
Placebo	13	12	7/24/16	3280	0	0		6.2
Placebo	13	12	7/24/16	3286	0	0		11
Placebo	13	0	3/22/15	3288	0	0		7.8
Placebo	13	24	3/29/17	3291	0	0		7.7
Placebo	13	24	3/31/17	3294	0	0		11.6
Placebo	13	0	3/22/15	3295	0	0		9.5
Placebo	13	12	7/24/16	3296	0	0		9.6
Placebo	13	12	7/24/16	3297	0	0		7.4
Placebo	13	0	3/22/15	3297	0	0		7.9
Placebo	13	24	3/29/17	3299	0	0		6
Placebo	13	12	7/24/16	3303	0	0		8.9
Placebo	13	12	7/24/16	3305	1	0	11640	9.1
Placebo	13	12	7/25/16	3311	1	0	550	7.4
Placebo	13	0	3/22/15	3313	1	0	3400	7.8
Placebo	13	12	7/24/16	3315	0	0		7.2
Placebo	13	0	3/22/15	3316	0	0		9.1
Placebo	13	12	7/24/16	3320	1	0	320	7.7
Placebo	13	0	3/22/15	3322	0	0		9.5
Placebo	13	0	3/22/15	3326	0	0		9.9
Placebo	13	0	3/22/15	3327	0	0		10.4
Placebo	13	24	3/31/17	3328	0	0		10.6
Placebo	13	24	3/29/17	3331	0	0		9.4
Placebo	13	24	3/29/17	3332	0	0		11.1
Placebo	13	24	3/29/17	3334	0	0		13.1
Placebo	13	24	3/29/17	3338	1	0	180	6.2
Placebo	13	0	3/22/15	3344	0	0		9.4
Placebo	13	0	3/22/15	3346	0	0		10.5
Placebo	13	0	3/22/15	3347	0	0		11.5
Placebo	13	24	3/29/17	3350	0	0		9
Placebo	13	12	7/24/16	3351	0	0		9.3
Placebo	13	24	3/29/17	3354	0	0		9.7
Placebo	13	12	7/25/16	3354	1	0	200	8.1
Placebo	13	24	3/29/17	3356	0	0		8.2
Placebo	13	0	3/22/15	3359	0	0		10.4
Placebo	13	12	7/25/16	3361	0	0		9.3
Placebo	13	24	3/29/17	3364	0	0		9.2
Placebo	13	12	7/24/16	3367	0	0		9.9
Placebo	13	0	3/22/15	3368	0	0		10.2
Placebo	13	0	3/22/15	3374	1	0	640	7.4
Placebo	13	12	7/24/16	3379	1	0	250	9.3
Placebo	13	12	7/24/16	3380	0	0		7.6
Placebo	13	0	3/22/15	3389	0	0		10.6
Placebo	13	12	7/24/16	3390	1	0	120	6.6
Placebo	13	0	3/22/15	3391	0	0		4.7
Placebo	13	12	7/24/16	3391	1	0	440	9.6
Placebo	13	0	3/22/15	3399	0	0		8.4
Placebo	13	0	3/22/15	3401	0	0		10.5
Placebo	13	24	3/29/17	3404	0	0		10.6
Placebo	13	12	7/24/16	3404	0	0		6.8
Placebo	13	12	7/24/16	3405	0	0		6.3
Placebo	13	0	3/22/15	3408	0	0		9.5
Placebo	13	0	3/22/15	3411	0	0		11.2
Placebo	13	24	3/29/17	3412	0	0		12.4
Placebo	13	24	3/29/17	3414	0	0		8.1
Placebo	13	12	7/24/16	3419	0	0		7.7
Placebo	13	0	3/22/15	3419	0	0		12.4
Placebo	13	24	3/29/17	3422	0	0		9.1
Placebo	13	12	7/24/16	3422	0	0		8.7
Placebo	13	24	3/29/17	3423	0	0		11.1
Placebo	13	0	3/22/15	3431	0	0		12.5
Placebo	13	24	3/29/17	3438	0	0		9.3
Placebo	13	0	3/22/15	3440	0	0		8.4
Placebo	13	12	7/24/16	3441	1	0	100	7.8
Placebo	13	24	3/29/17	3442	0	0		5
Placebo	13	24	3/31/17	3445	0	0		10.8
Placebo	13	24	3/29/17	3450	0	0		12.1
Placebo	13	24	3/29/17	3453	0	0		10.9
Placebo	13	12	7/24/16	3456	0	0		11.8
Placebo	13	0	3/22/15	3457	1	0	4380	6.1
Placebo	13	24	3/29/17	3458	0	0		10.2
Placebo	13	0	3/22/15	3463	0	0		10.4
Placebo	13	12	7/24/16	3465	0	0		8.3
Placebo	13	12	7/25/16	3467	0	0		8.9
Placebo	13	0	3/22/15	3470	0	0		10.5
Placebo	13	12	7/25/16	3476	0	0		10.9
Placebo	13	0	3/22/15	3479	0	0		9.6
Placebo	13	0	3/22/15	3484	0	0		8.4
Placebo	13	24	3/29/17	3490	0	0		7.6
Placebo	13	12	7/24/16	3490	0	0		8.4
Placebo	13	12	7/24/16	3491	0	0		12.5
Placebo	13	12	7/24/16	3494	1	0	600	10.4
Placebo	13	0	3/22/15	3497	0	0		9.4
Placebo	13	24	3/29/17	3504	0	0		9
Placebo	13	12	7/24/16	3505	0	0		11.6
Placebo	13	24	3/31/17	3505	0	0		9.8
Placebo	13	24	3/29/17	3512	0	0		9.4
Placebo	13	12	7/24/16	3512	1	0	1060	9.3
Placebo	13	12	7/24/16	3513	0	0		9.2
Placebo	13	24	3/29/17	3515	0	0		9.9
Placebo	13	24	3/29/17	3516	0	0		8
Placebo	13	0	3/22/15	3518	0	0		7.4
Placebo	13	24	3/29/17	3523	0	0		9.5
Placebo	13	0	3/22/15	3524	1	0	1400	9.1
Placebo	13	24	3/29/17	3524	0	0		12.2
Placebo	13	0	3/22/15	3527	0	0		8.2
Placebo	13	0	3/22/15	3533	0	0		9.9
Placebo	13	24	3/29/17	3535	0	0		8.4
Placebo	13	24	3/29/17	3537	0	0		12
Placebo	13	24	3/31/17	3540	0	0		11.5
Placebo	13	12	7/24/16	3542	1	0	36390	6.2
Placebo	13	12	7/24/16	3543	1	0	6980	6.6
Placebo	13	0	3/22/15	3543	0	0		7.4
Placebo	13	0	3/22/15	3548	0	0		9.6
Placebo	13	24	3/29/17	3549	0	0		3.1
Placebo	13	12	7/25/16	3550	0	0		6.9
Placebo	13	12	7/24/16	3551	0	0		8
Placebo	13	0	3/22/15	3557	0	0		10.6
Placebo	13	0	3/22/15	3561	0	0		10.5
Placebo	13	12	7/24/16	3562	1	0	100	8.9
Placebo	13	12	7/24/16	3564	1	0	200	10
Placebo	13	0	3/22/15	3565	0	0		10.9
Placebo	13	24	3/29/17	3565	0	0		11.6
Placebo	13	12	7/24/16	3565	0	0		7.8
Placebo	13	0	3/22/15	3570	0	0		9.2
Placebo	13	0	3/22/15	3573	0	0		11.2
Placebo	13	24	3/29/17	3574	0	0		10.3
Placebo	13	24	3/31/17	3575	0	0		9.9
Placebo	13	24	3/31/17	3577	1	0	100	9.1
Placebo	13	24	3/29/17	3578	0	0		10.1
Placebo	13	0	3/22/15	3583	0	0		10.5
Placebo	13	12	7/25/16	3584	0	0		9.4
Placebo	13	24	3/29/17	3585	0	0		9.9
Placebo	14	12	7/23/16	3602	0	0		11.8
Placebo	14	24	5/6/17	3604	0	0		12.5
Placebo	14	24	5/4/17	3605	0	0		9.2
Placebo	14	24	5/4/17	3610	0	0		9.1
Placebo	14	12	7/23/16	3611	1	0	780	10.3
Placebo	14	0	4/7/15	3615	0	0		7.8
Placebo	14	12	7/23/16	3618	0	0		8.5
Placebo	14	12	7/23/16	3620	0	0		8.8
Placebo	14	24	5/4/17	3622	0	0		10
Placebo	14	12	7/23/16	3622	1	0	12740	6.8
Placebo	14	12	7/23/16	3624	1	0	460	9.2
Placebo	14	12	7/23/16	3627	0	0		9.6
Placebo	14	24	5/4/17	3627	0	0		13.2
Placebo	14	0	4/7/15	3628	0	0		7.3
Placebo	14	12	7/23/16	3629	0	0		8.8
Placebo	14	12	7/23/16	3636	1	0	8050	9.1
Placebo	14	0	4/7/15	3637	0	0		9.2
Placebo	14	12	7/23/16	3639	1	0	130	7.9
Placebo	14	0	4/7/15	3639	0	0		10
Placebo	14	12	7/23/16	3640	0	0		7.2
Placebo	14	0	4/7/15	3643	0	0		12.2
Placebo	14	0	6/14/15	3648	0	0		9.7
Placebo	14	0	4/7/15	3649	0	0		9.2
Placebo	14	0	4/7/15	3652	0	0		9.6
Placebo	14	0	4/7/15	3655	0	0		10.7
Placebo	14	12	7/23/16	3656	0	0		10.7
Placebo	14	0	4/7/15	3658	1	0	40	9.5
Placebo	14	12	7/23/16	3663	0	0		11.3
Placebo	14	12	7/23/16	3664	0	0		10.3
Placebo	14	0	4/7/15	3667	1	0	100	9.3
Placebo	14	12	7/23/16	3668	0	0		10
Placebo	14	24	5/4/17	3669	0	0		7.8
Placebo	14	12	7/23/16	3669	0	0		8.2
Placebo	14	24	5/4/17	3675	0	0		13.2
Placebo	14	24	5/4/17	3676	0	0		9.8
Placebo	14	12	7/23/16	3679	1	0	60	9.6
Placebo	14	12	7/23/16	3684	0	0		9.7
Placebo	14	0	4/7/15	3688	0	0		9.6
Placebo	14	0	4/7/15	3690	0	0		8.5
Placebo	14	12	7/23/16	3701	1	1	100	10.8
Placebo	14	12	7/23/16	3702	0	0		9.9
Placebo	14	24	5/4/17	3704	0	0		10.7
Placebo	14	0	4/7/15	3709	0	0		8.6
Placebo	14	12	7/23/16	3709	0	0		11.5
Placebo	14	0	4/7/15	3713	0	0		8
Placebo	14	12	7/23/16	3714	0	0		12.5
Placebo	14	0	4/7/15	3718	0	0		7.2
Placebo	14	24	5/4/17	3722	0	0		10.2
Placebo	14	24	5/6/17	3724	0	0		9.6
Placebo	14	12	7/23/16	3726	0	0		6.3
Placebo	14	0	4/7/15	3727	0	0		9.8
Placebo	14	24	5/4/17	3729	0	0		10.9
Placebo	14	24	5/4/17	3733	0	0		13.1
Placebo	14	12	7/23/16	3735	0	0		8.4
Placebo	14	24	5/4/17	3744	0	0		12
Placebo	14	0	4/7/15	3745	0	0		11.2
Placebo	14	12	7/23/16	3746	0	0		8.4
Placebo	14	24	5/4/17	3746	0	0		10.5
Placebo	14	0	4/7/15	3750	0	0		9.6
Placebo	14	12	7/23/16	3751	1	0	260	6.8
Placebo	14	0	6/14/15	3754	0	0		10.9
Placebo	14	12	7/23/16	3755	0	0		10.7
Placebo	14	0	4/7/15	3755	0	0		8.7
Placebo	14	24	5/4/17	3759	0	0		11.4
Placebo	14	12	7/23/16	3761	0	0		7.6
Placebo	14	24	5/4/17	3762	0	0		11.6
Placebo	14	24	5/4/17	3763	0	0		11.3
Placebo	14	24	5/4/17	3772	0	0		10
Placebo	14	0	4/7/15	3777	0	0		11.3
Placebo	14	24	5/4/17	3778	0	0		7.6
Placebo	14	12	7/23/16	3782	0	0		10.1
Placebo	14	12	7/23/16	3787	0	0		8.8
Placebo	14	0	4/7/15	3788	0	0		11.3
Placebo	14	0	6/14/15	3789	0	0		9.7
Placebo	14	0	4/7/15	3793	0	0		8.7
Placebo	14	24	5/4/17	3800	1	0	220	10.8
Placebo	14	12	7/23/16	3801	1	0	140	9.4
Placebo	14	12	7/23/16	3805	0	0		12.2
Placebo	14	12	7/23/16	3806	0	0		11
Placebo	14	24	5/4/17	3809	0	0		10
Placebo	14	24	5/6/17	3813	0	0		7.4
Placebo	14	12	7/23/16	3825	0	0		5.5
Placebo	14	24	5/4/17	3825	0	0		9.2
Placebo	14	24	5/4/17	3831	1	0	120	7.6
Placebo	14	24	5/4/17	3834	0	0		11.4
Placebo	14	0	4/7/15	3837	0	0		11.1
Placebo	14	0	4/7/15	3841	1	0	880	9.1
Placebo	14	0	4/7/15	3842	0	0		8.6
Placebo	14	12	7/23/16	3846	0	0		9.5
Placebo	14	24	5/4/17	3846	0	0		10.3
Placebo	14	24	5/4/17	3847	1	1	1	9
Placebo	14	12	7/23/16	3847	1	0	60	8.4
Placebo	14	12	7/23/16	3850	0	0		8.5
Placebo	14	24	5/4/17	3851	0	0		9.6
Placebo	14	24	5/4/17	3852	0	0		9.9
Placebo	14	24	5/6/17	3853	0	0		11.1
Placebo	14	0	4/7/15	3854	0	0		10.5
Placebo	14	12	7/23/16	3855	1	0	300	11.2
Placebo	14	0	4/7/15	3855	0	0		10.3
Placebo	14	0	4/7/15	3861	0	0		11
Placebo	14	24	5/6/17	3862	0	0		12.7
Placebo	14	24	5/4/17	3863	1	0	420	10.4
Placebo	14	12	7/23/16	3864	0	0		8.1
Placebo	14	24	5/4/17	3869	0	0		9.4
Placebo	14	24	5/4/17	3873	0	0		9.8
Placebo	14	24	5/4/17	3874	0	0		9
Placebo	14	24	5/4/17	3876	0	0		8.8
Placebo	14	24	5/4/17	3885	0	0		8.2
Placebo	14	0	4/7/15	3888	0	0		10.6
Placebo	14	0	4/7/15	3890	0	0		9.4
Placebo	14	0	4/7/15	3891	1	0	1496.5	9.7
Placebo	14	24	5/4/17	3892	0	0		11.5
Placebo	14	0	4/7/15	3897	0	0		9.7
Placebo	14	24	5/4/17	3900	0	0		7.4
Placebo	14	24	5/4/17	3902	0	0		9.9
Placebo	14	0	4/7/15	3903	0	0		10.3
Placebo	14	0	4/7/15	3907	0	0		10.2
Placebo	14	12	7/23/16	3930	0	0		9.4
Placebo	14	0	4/7/15	3934	0	0		8.7
Placebo	14	0	6/14/15	3936	0	0		8.9
Placebo	14	12	7/23/16	3939	1	0	82060	8.4
Placebo	15	24	6/12/17	3948	0	0		8.4
Placebo	15	24	6/12/17	3949	0	0		8.2
Placebo	15	0	4/11/15	3950	0	0		10
Placebo	15	12	7/24/16	3951	0	0		11.5
Placebo	15	24	6/12/17	3951	0	0		11.4
Placebo	15	24	6/12/17	3952	0	0		8.1
Placebo	15	12	7/24/16	3953	0	0		7.2
Placebo	15	0	4/11/15	3953	0	0		8.7
Placebo	15	12	7/24/16	3955	0	0		12.9
Placebo	15	0	4/11/15	3955	0	0		11.1
Placebo	15	24	6/12/17	3957	0	0		8.1
Placebo	15	12	7/24/16	3958	0	0		7.8
Placebo	15	24	6/12/17	3958	0	0		8
Placebo	15	24	6/12/17	3960	0	0		11
Placebo	15	0	6/15/15	3960	0	0		11
Placebo	15	0	4/11/15	3961	0	0		9.2
Placebo	15	24	6/12/17	3962	0	0		10.2
Placebo	15	0	4/11/15	3962	0	0		10
Placebo	15	0	4/11/15	3963	0	0		10.2
Placebo	15	12	7/24/16	3963	0	0		10.9
Placebo	15	12	7/24/16	3964	0	0		9.9
Placebo	15	12	7/24/16	3965	0	0		10.7
Placebo	15	24	6/12/17	3965	0	0		10.8
Placebo	15	0	6/15/15	3965	0	0		10
Placebo	15	12	7/24/16	3970	0	0		11.9
Placebo	15	0	4/11/15	3970	0	0		8.5
Placebo	15	24	6/12/17	3970	0	0		11.8
Placebo	15	24	6/12/17	3971	0	0		11.2
Placebo	15	0	4/11/15	3971	0	0		9.5
Placebo	15	24	6/12/17	3972	0	0		10
Placebo	15	12	7/24/16	3972	0	0		10
Placebo	15	0	4/11/15	3973	0	0		10.4
Placebo	15	12	7/24/16	3973	0	0		10.9
Placebo	15	24	6/12/17	3974	0	0		9.9
Placebo	15	0	4/11/15	3974	0	0		9.1
Placebo	15	12	7/24/16	3974	0	0		7.9
Placebo	15	12	7/24/16	3975	0	0		7.3
Placebo	15	0	4/11/15	3975	0	0		11.6
Placebo	15	12	7/24/16	3977	0	0		5.2
Placebo	15	0	4/11/15	3977	0	0		7.4
Placebo	15	24	6/12/17	3977	0	0		9.8
Placebo	15	0	4/11/15	3980	0	0		6.7
Placebo	15	24	6/12/17	3981	0	0		8.8
Placebo	15	12	7/24/16	3981	0	0		11.2
Placebo	15	24	6/12/17	3982	0	0		7.2
Placebo	15	24	6/12/17	3984	0	0		10.9
Placebo	15	0	4/11/15	3984	0	0		11.2
Placebo	15	12	7/24/16	3985	0	0		7.6
Placebo	15	24	6/12/17	3985	0	0		7.8
Placebo	15	0	4/11/15	3985	0	0		10.9
Placebo	15	24	6/12/17	3986	0	0		10.5
Placebo	15	12	7/24/16	3986	0	0		10.3
Placebo	15	12	7/24/16	3987	0	0		9.6
Placebo	15	24	6/12/17	3988	1	0	16160	10
Placebo	15	0	4/11/15	3988	0	0		10
Placebo	15	12	7/27/16	3988	0	0		8.5
Placebo	15	0	4/11/15	3989	0	0		11.2
Placebo	15	24	6/12/17	3989	1	0	120	11.8
Placebo	15	12	7/24/16	3989	0	0		10.5
Placebo	15	12	7/24/16	3992	0	0		11.5
Placebo	15	12	7/27/16	3993	0	0		7.8
Placebo	15	24	6/12/17	3993	0	0		10.3
Placebo	15	24	6/12/17	3995	0	0		8.8
Placebo	15	0	4/11/15	3996	0	0		12.6
Placebo	15	12	7/24/16	3997	0	0		10.5
Placebo	15	0	4/11/15	3999	0	0		10.7
Placebo	15	12	7/24/16	4001	0	0		10.5
Placebo	15	0	4/11/15	4001	0	0		9.9
Placebo	15	12	7/24/16	4002	0	0		10.6
Placebo	15	24	6/12/17	4002	0	0		12
Placebo	15	0	4/11/15	4010	0	0		11.3
Placebo	15	24	6/12/17	4011	0	0		8.6
Placebo	15	12	7/24/16	4012	0	0		10.1
Placebo	15	0	4/11/15	4012	0	0		11.1
Placebo	15	24	6/12/17	4015	0	0		10.7
Placebo	15	12	7/24/16	4015	0	0		8.8
Placebo	15	0	4/11/15	4015	0	0		10.8
Placebo	15	12	7/24/16	4017	0	0		9.8
Placebo	15	24	6/12/17	4018	0	0		9.8
Placebo	15	12	7/24/16	4019	0	0		7.5
Placebo	15	0	4/11/15	4019	0	0		10.3
Placebo	15	24	6/12/17	4019	0	0		11
Placebo	15	0	4/11/15	4020	0	0		11.5
Placebo	15	24	6/12/17	4023	0	0		8.3
Placebo	15	24	6/12/17	4027	0	0		7.2
Placebo	15	12	7/24/16	4027	0	0		11.2
Placebo	15	12	7/24/16	4028	0	0		10.2
Placebo	15	24	6/12/17	4029	0	0		9.8
Placebo	15	0	4/11/15	4033	0	0		8.1
Placebo	15	12	7/24/16	4034	0	0		7.5
Placebo	15	0	4/11/15	4034	0	0		9.7
Placebo	15	24	6/12/17	4036	0	0		10.1
Placebo	15	12	7/24/16	4036	0	0		9
Placebo	15	0	4/11/15	4039	0	0		9.9
Placebo	15	24	6/12/17	4039	0	0		10.5
Placebo	15	24	6/12/17	4041	0	0		7.4
Placebo	15	0	4/11/15	4041	0	0		7.6
Placebo	15	0	4/11/15	4043	0	0		10.2
Placebo	15	24	6/12/17	4044	0	0		9.1
Placebo	15	12	7/24/16	4044	1	0	120	9.8
Placebo	15	12	7/24/16	4048	0	0		10.5
Placebo	15	0	4/11/15	4048	0	0		11
Placebo	15	24	6/12/17	4051	0	0		11.3
Placebo	15	12	7/24/16	4051	1	0	380	8.4
Placebo	15	12	7/24/16	4054	0	0		8.5
Placebo	15	0	4/11/15	4055	0	0		7.2
Placebo	15	12	7/24/16	4055	0	0		11.3
Placebo	15	0	4/11/15	4056	0	0		9.7
Placebo	15	0	4/11/15	4057	0	0		7.8
Placebo	15	0	4/11/15	4058	0	0		7.7
Placebo	15	12	7/24/16	4058	0	0		10.3
Placebo	15	24	6/12/17	4058	0	0		10
Placebo	15	24	6/12/17	4059	0	0		8.7
Placebo	15	12	7/24/16	4059	0	0		10.3
Placebo	15	12	7/24/16	4060	0	0		7.7
Placebo	15	24	6/12/17	4060	0	0		8.1
Placebo	15	0	4/11/15	4060	0	0		8.1
Placebo	15	24	6/12/17	4062	0	0		8.9
Placebo	15	12	7/24/16	4063	0	0		5.8
Azithromycin	16	0	3/26/15	4078	0	0		9.7
Azithromycin	16	12	6/11/16	4078	0	0		11.6
Azithromycin	16	0	3/26/15	4079	0	0		11.2
Azithromycin	16	12	6/11/16	4080	0	0		11
Azithromycin	16	24	3/22/17	4080	0	0		8.5
Azithromycin	16	24	3/22/17	4082	0	0		10.6
Azithromycin	16	12	6/11/16	4082	0	0		8
Azithromycin	16	12	6/11/16	4083	0	0		10.2
Azithromycin	16	12	6/11/16	4084	0	0		12.2
Azithromycin	16	0	3/26/15	4085	0	0		10.2
Azithromycin	16	12	6/11/16	4087	0	0		9.8
Azithromycin	16	0	3/26/15	4087	0	0		9
Azithromycin	16	0	3/26/15	4088	0	0		8.4
Azithromycin	16	12	6/11/16	4088	0	0		11.3
Azithromycin	16	24	3/22/17	4092	0	0		10.4
Azithromycin	16	24	3/22/17	4093	0	0		10.1
Azithromycin	16	24	3/22/17	4098	0	0		11.4
Azithromycin	16	12	6/11/16	4105	0	0		10.1
Azithromycin	16	12	6/11/16	4106	0	0		7.8
Azithromycin	16	12	6/11/16	4109	0	0		9.5
Azithromycin	16	0	3/26/15	4109	0	0		11.6
Azithromycin	16	24	3/22/17	4116	0	0		8.9
Azithromycin	16	12	6/11/16	4116	0	0		8
Azithromycin	16	12	6/11/16	4118	0	0		11.9
Azithromycin	16	24	3/22/17	4120	0	0		7.8
Azithromycin	16	0	3/26/15	4120	0	0		8.3
Azithromycin	16	12	6/11/16	4126	0	0		10
Azithromycin	16	24	3/22/17	4128	0	0		8.1
Azithromycin	16	0	3/26/15	4129	1	0	80	10.3
Azithromycin	16	12	6/11/16	4130	0	0		7.3
Azithromycin	16	0	3/26/15	4130	0	0		7.5
Azithromycin	16	24	3/22/17	4131	0	0		8.4
Azithromycin	16	0	3/26/15	4133	0	0		8.9
Azithromycin	16	24	3/22/17	4133	0	0		10.8
Azithromycin	16	24	3/22/17	4134	0	0		11.9
Azithromycin	16	12	6/11/16	4134	0	0		10.3
Azithromycin	16	12	6/11/16	4135	0	0		10.3
Azithromycin	16	24	3/22/17	4135	0	0		9.6
Azithromycin	16	12	6/11/16	4138	1	0	80	11.1
Azithromycin	16	0	3/26/15	4138	0	0		9.2
Azithromycin	16	24	3/22/17	4139	0	0		9.7
Azithromycin	16	0	3/26/15	4140	0	0		8.7
Azithromycin	16	24	3/22/17	4140	0	0		9.9
Azithromycin	16	0	3/26/15	4141	0	0		6.4
Azithromycin	16	12	6/11/16	4144	0	0		13
Azithromycin	16	0	3/26/15	4145	0	0		11.8
Azithromycin	16	12	6/11/16	4150	0	0		9.4
Azithromycin	16	24	3/22/17	4151	0	0		11.4
Azithromycin	16	12	6/11/16	4151	0	0		9.8
Azithromycin	16	12	6/11/16	4152	0	0		10.9
Azithromycin	16	24	3/22/17	4152	1	0	100	9.2
Azithromycin	16	0	3/26/15	4152	0	0		9.4
Azithromycin	16	0	3/26/15	4153	0	0		7.2
Azithromycin	16	12	6/11/16	4154	0	0		11.5
Azithromycin	16	24	3/22/17	4155	0	0		9.8
Azithromycin	16	12	6/11/16	4156	0	0		10.9
Azithromycin	16	0	3/26/15	4156	0	0		10.1
Azithromycin	16	12	6/11/16	4164	0	0		9.6
Azithromycin	16	24	3/22/17	4164	0	0		11.9
Azithromycin	16	12	6/11/16	4165	0	0		8.4
Azithromycin	16	24	3/22/17	4165	0	0		9.4
Azithromycin	16	24	3/22/17	4167	0	0		11.3
Azithromycin	16	0	3/26/15	4168	0	0		10.4
Azithromycin	16	12	6/11/16	4169	0	0		11.8
Azithromycin	16	0	3/26/15	4169	0	0		8.4
Azithromycin	16	24	3/22/17	4172	0	0		10.5
Azithromycin	16	12	6/11/16	4174	0	0		11
Azithromycin	16	24	3/22/17	4174	0	0		11
Azithromycin	16	24	3/22/17	4176	0	0		9.8
Azithromycin	16	0	3/26/15	4177	0	0		9.8
Azithromycin	16	24	3/22/17	4177	0	0		13.1
Azithromycin	16	0	3/26/15	4178	0	0		10.4
Azithromycin	16	24	3/22/17	4179	0	0		10.6
Azithromycin	16	12	6/11/16	4180	0	0		5.9
Azithromycin	16	0	3/26/15	4180	1	0	100	4.3
Azithromycin	16	24	3/22/17	4181	0	0		7.3
Azithromycin	16	12	6/11/16	4183	0	0		10.5
Azithromycin	16	0	3/26/15	4183	0	0		9.3
Azithromycin	16	0	3/26/15	4186	1	0	190	6.2
Azithromycin	16	0	3/26/15	4188	0	0		10.9
Azithromycin	16	12	6/11/16	4190	0	0		11.2
Azithromycin	16	0	3/26/15	4190	0	0		7.7
Azithromycin	16	12	6/11/16	4192	0	0		11.6
Azithromycin	16	24	3/22/17	4192	0	0		10.4
Azithromycin	16	0	3/26/15	4196	0	0		9.8
Azithromycin	16	0	3/26/15	4201	0	0		9.5
Azithromycin	16	24	3/22/17	4202	0	0		11.2
Azithromycin	16	0	3/26/15	4202	0	0		12.2
Azithromycin	16	12	6/11/16	4202	0	0		11.3
Azithromycin	16	12	6/11/16	4203	0	0		9.5
Azithromycin	16	24	3/22/17	4205	0	0		9
Azithromycin	16	12	6/11/16	4205	0	0		10.3
Azithromycin	16	0	3/26/15	4205	1	0	220	4.9
Azithromycin	16	12	6/11/16	4210	0	0		9.8
Azithromycin	16	24	3/22/17	4210	0	0		10.2
Azithromycin	16	0	3/26/15	4211	0	0		9.2
Azithromycin	16	24	3/22/17	4212	1	0	460	12.1
Azithromycin	16	0	3/26/15	4215	0	0		10
Azithromycin	16	24	3/22/17	4220	0	0		10.3
Azithromycin	16	0	3/26/15	4222	0	0		9.2
Azithromycin	16	24	3/22/17	4222	1	0	180	11
Azithromycin	16	12	6/11/16	4223	1	0	500	9.2
Azithromycin	16	24	3/22/17	4223	0	0		9.1
Azithromycin	16	24	3/22/17	4226	0	0		9.1
Azithromycin	16	0	3/26/15	4227	0	0		9.7
Azithromycin	16	12	6/11/16	4230	0	0		11.2
Azithromycin	16	24	3/22/17	4230	1	0	100	12.7
Azithromycin	16	0	3/26/15	4231	0	0		8.5
Azithromycin	16	24	3/22/17	4236	0	0		10.6
Azithromycin	16	0	3/26/15	4238	0	0		7.1
Azithromycin	16	24	3/22/17	4240	0	0		10.2
Azithromycin	16	0	3/26/15	4240	0	0		9.5
Azithromycin	16	24	3/22/17	4241	0	0		10.5
Azithromycin	16	12	6/11/16	4241	0	0		11.5
Azithromycin	16	0	3/26/15	4246	0	0		11.7
Azithromycin	16	24	3/22/17	4248	0	0		9.3
Azithromycin	16	0	3/26/15	4250	0	0		10.3
Azithromycin	16	12	6/11/16	4250	0	0		13.2
Azithromycin	16	12	6/11/16	4251	0	0		7.1
Azithromycin	16	0	3/26/15	4251	0	0		9.4
Azithromycin	16	12	6/11/16	4252	0	0		8.6
Azithromycin	16	24	3/22/17	4256	0	0		11.6
Azithromycin	16	24	3/22/17	4257	0	0		12.4
Azithromycin	16	12	6/11/16	4259	0	0		10
Azithromycin	17	0	3/28/15	4269	0	0		7.6
Azithromycin	17	24	4/27/17	4270	0	0		11.4
Azithromycin	17	0	3/28/15	4270	0	0		8.9
Azithromycin	17	24	5/18/17	4271	0	0		8.3
Azithromycin	17	12	6/13/16	4276	0	0		11.5
Azithromycin	17	12	6/13/16	4277	1	0	80	12.5
Azithromycin	17	0	3/28/15	4277	0	0		10.9
Azithromycin	17	0	3/28/15	4279	0	0		8.4
Azithromycin	17	24	4/25/17	4279	0	0		10.6
Azithromycin	17	12	6/13/16	4280	0	0		10.9
Azithromycin	17	24	4/25/17	4280	0	0		11.8
Azithromycin	17	24	4/27/17	4282	0	0		9.6
Azithromycin	17	12	6/13/16	4282	1	0	80	12.5
Azithromycin	17	0	3/28/15	4282	0	0		11.5
Azithromycin	17	12	6/14/16	4283	0	0		8.8
Azithromycin	17	24	4/25/17	4283	1	0	100	8.6
Azithromycin	17	12	6/13/16	4284	0	0		9.5
Azithromycin	17	0	3/28/15	4284	0	0		11.2
Azithromycin	17	0	3/28/15	4285	0	0		11.1
Azithromycin	17	12	6/13/16	4285	0	0		10.7
Azithromycin	17	12	6/13/16	4286	0	0		10.7
Azithromycin	17	12	6/13/16	4288	0	0		11.9
Azithromycin	17	12	6/13/16	4290	0	0		11.2
Azithromycin	17	0	3/28/15	4291	0	0		8.8
Azithromycin	17	24	5/18/17	4291	0	0		11.5
Azithromycin	17	12	6/13/16	4291	1	0	180	10.4
Azithromycin	17	12	6/13/16	4292	0	0		10.2
Azithromycin	17	0	3/28/15	4292	0	0		12.3
Azithromycin	17	24	4/25/17	4293	0	0		10.7
Azithromycin	17	12	6/13/16	4293	0	0		9.5
Azithromycin	17	24	4/25/17	4295	0	0		12
Azithromycin	17	12	6/13/16	4295	0	0		11.8
Azithromycin	17	12	6/13/16	4296	0	0		7.7
Azithromycin	17	0	3/28/15	4296	0	0		8.4
Azithromycin	17	24	4/25/17	4296	0	0		10
Azithromycin	17	0	3/28/15	4297	0	0		9.2
Azithromycin	17	12	6/13/16	4297	0	0		10
Azithromycin	17	24	4/27/17	4297	0	0		10.6
Azithromycin	17	0	3/28/15	4298	0	0		9.8
Azithromycin	17	12	6/13/16	4298	1	0	220	9.3
Azithromycin	17	12	6/14/16	4299	1	0	140	9.1
Azithromycin	17	0	3/28/15	4299	0	0		8.9
Azithromycin	17	24	4/25/17	4300	0	0		9
Azithromycin	17	12	6/13/16	4300	0	0		9.1
Azithromycin	17	12	6/14/16	4301	0	0		9.3
Azithromycin	17	24	5/18/17	4302	0	0		9.8
Azithromycin	17	12	6/13/16	4302	0	0		10.2
Azithromycin	17	0	3/28/15	4303	0	0		10
Azithromycin	17	12	6/13/16	4303	0	0		11.7
Azithromycin	17	24	4/25/17	4304	0	0		8.5
Azithromycin	17	12	6/13/16	4307	0	0		7.7
Azithromycin	17	0	3/28/15	4310	0	0		10.6
Azithromycin	17	12	6/13/16	4310	1	0	440	10.7
Azithromycin	17	24	4/25/17	4310	0	0		11.8
Azithromycin	17	24	5/18/17	4313	0	0		7.1
Azithromycin	17	12	6/13/16	4314	0	0		10.1
Azithromycin	17	24	4/25/17	4315	0	0		12.1
Azithromycin	17	12	6/13/16	4315	0	0		12.2
Azithromycin	17	12	6/13/16	4316	0	0		7.1
Azithromycin	17	24	5/18/17	4318	0	0		9
Azithromycin	17	12	6/13/16	4319	0	0		12.5
Azithromycin	17	24	4/27/17	4321	0	0		10.7
Azithromycin	17	12	6/14/16	4322	0	0		11.5
Azithromycin	17	24	4/25/17	4322	0	0		10.6
Azithromycin	17	0	3/28/15	4323	0	0		11.5
Azithromycin	17	24	4/25/17	4323	0	0		11.5
Azithromycin	17	12	6/13/16	4323	0	0		12
Azithromycin	17	0	3/28/15	4324	0	0		8.9
Azithromycin	17	0	3/28/15	4327	1	0	140	9.2
Azithromycin	17	24	4/25/17	4327	0	0		11.2
Azithromycin	17	12	6/13/16	4327	1	0	410	10.3
Azithromycin	17	12	6/13/16	4329	0	0		12
Azithromycin	17	12	6/13/16	4330	0	0		9.6
Azithromycin	17	0	3/28/15	4333	0	0		12.3
Azithromycin	17	24	4/25/17	4333	0	0		11.2
Azithromycin	17	12	6/13/16	4333	0	0		8.8
Azithromycin	17	0	3/28/15	4335	0	0		8.1
Azithromycin	17	12	6/13/16	4335	1	0	60	10.6
Azithromycin	17	24	4/25/17	4341	0	0		11.2
Azithromycin	17	24	4/27/17	4344	1	0	100	12.2
Azithromycin	17	24	5/18/17	4345	0	0		7.7
Azithromycin	17	0	3/28/15	4349	0	0		7.7
Azithromycin	17	12	6/13/16	4351	0	0		8.4
Azithromycin	17	24	4/25/17	4354	0	0		7.5
Azithromycin	17	24	4/25/17	4356	0	0		8.2
Azithromycin	17	24	4/25/17	4357	0	0		9.2
Azithromycin	17	0	3/28/15	4360	0	0		8.1
Azithromycin	17	0	3/28/15	4362	0	0		9.8
Azithromycin	17	24	4/25/17	4363	0	0		10.1
Azithromycin	17	24	4/25/17	4364	0	0		11.7
Azithromycin	17	0	3/28/15	4364	0	0		9.1
Azithromycin	17	12	6/13/16	4364	1	0	440	10
Azithromycin	17	24	4/25/17	4366	0	0		8.7
Azithromycin	17	12	6/13/16	4368	0	0		11.8
Azithromycin	17	24	4/25/17	4368	0	0		10.8
Azithromycin	17	12	6/13/16	4369	0	0		11.2
Azithromycin	18	0	3/31/15	4382	0	0		6
Azithromycin	18	0	3/31/15	4383	0	0		12
Azithromycin	18	12	7/23/16	4385	1	0	420	6.7
Azithromycin	18	0	3/31/15	4388	0	0		9
Azithromycin	18	24	4/6/17	4396	0	0		9.3
Azithromycin	18	0	3/31/15	4402	0	0		10.1
Azithromycin	18	12	7/22/16	4405	0	0		9
Azithromycin	18	24	4/6/17	4405	1	0	100	12.5
Azithromycin	18	0	3/31/15	4405	0	0		10
Azithromycin	18	12	7/22/16	4407	0	0		10
Azithromycin	18	12	7/22/16	4409	0	0		11.8
Azithromycin	18	12	7/22/16	4411	0	0		9.5
Azithromycin	18	0	3/31/15	4411	0	0		7.9
Azithromycin	18	0	3/31/15	4415	0	0		11.3
Azithromycin	18	0	3/31/15	4416	0	0		8.8
Azithromycin	18	12	7/22/16	4426	1	0	860	8
Azithromycin	18	0	3/31/15	4432	0	0		10.1
Azithromycin	18	24	4/6/17	4433	0	0		9.7
Azithromycin	18	12	7/22/16	4433	1	0	340	10.2
Azithromycin	18	0	3/31/15	4433	0	0		9.8
Azithromycin	18	24	4/6/17	4436	0	0		8.6
Azithromycin	18	0	3/31/15	4438	0	0		10
Azithromycin	18	0	3/31/15	4439	0	0		8.4
Azithromycin	18	24	4/6/17	4445	0	0		9.5
Azithromycin	18	24	4/7/17	4446	0	0		10.4
Azithromycin	18	12	7/22/16	4446	0	0		8.6
Azithromycin	18	0	3/31/15	4449	0	0		11
Azithromycin	18	12	7/22/16	4453	0	0		10
Azithromycin	18	0	3/31/15	4455	0	0		7.8
Azithromycin	18	24	4/6/17	4457	0	0		11.5
Azithromycin	18	12	7/22/16	4457	0	0		9.3
Azithromycin	18	12	7/22/16	4461	0	0		11.5
Azithromycin	18	0	3/31/15	4464	0	0		9.8
Azithromycin	18	0	3/31/15	4473	1	1	400.5	7.4
Azithromycin	18	24	4/6/17	4474	0	0		10.5
Azithromycin	18	0	3/31/15	4475	0	0		7.6
Azithromycin	18	0	3/31/15	4476	0	0		9.8
Azithromycin	18	12	7/22/16	4485	1	0	200	12.5
Azithromycin	18	0	3/31/15	4487	0	0		8.2
Azithromycin	18	24	4/6/17	4492	0	0		12.4
Azithromycin	18	24	4/6/17	4497	0	0		10.4
Azithromycin	18	12	7/22/16	4505	1	0	140	9.1
Azithromycin	18	24	4/6/17	4506	0	0		10.7
Azithromycin	18	12	7/23/16	4506	0	0		7.2
Azithromycin	18	0	3/31/15	4506	0	0		12.2
Azithromycin	18	0	3/31/15	4507	0	0		7.6
Azithromycin	18	12	7/22/16	4507	1	0	140	7.7
Azithromycin	18	24	4/6/17	4507	0	0		10.3
Azithromycin	18	12	7/22/16	4508	0	0		11
Azithromycin	18	24	4/6/17	4510	0	0		10.6
Azithromycin	18	24	4/6/17	4511	0	0		12.9
Azithromycin	18	0	3/31/15	4511	0	0		9.5
Azithromycin	18	0	3/31/15	4513	0	0		11.6
Azithromycin	18	12	7/22/16	4518	0	0		10.5
Azithromycin	18	12	7/23/16	4519	0	0		6.5
Azithromycin	18	24	4/6/17	4519	0	0		12.1
Azithromycin	18	24	4/6/17	4521	0	0		10.3
Azithromycin	18	0	3/31/15	4526	0	0		8.5
Azithromycin	18	0	3/31/15	4531	0	0		12
Azithromycin	18	0	3/31/15	4535	0	0		11.4
Azithromycin	18	24	4/7/17	4538	0	0		10.5
Azithromycin	18	12	7/22/16	4540	0	0		9.4
Azithromycin	18	24	4/6/17	4542	0	0		11.6
Azithromycin	18	12	7/22/16	4543	0	0		8
Azithromycin	18	24	4/6/17	4548	0	0		9.8
Azithromycin	18	0	3/31/15	4549	0	0		11.1
Azithromycin	18	24	4/6/17	4551	0	0		9.2
Azithromycin	18	0	3/31/15	4552	0	0		8.4
Azithromycin	18	0	3/31/15	4554	0	0		8.2
Azithromycin	18	12	7/22/16	4555	1	0	180	8.4
Azithromycin	18	24	4/6/17	4555	1	0	140	11.4
Azithromycin	18	24	4/6/17	4556	0	0		13.3
Azithromycin	18	12	7/22/16	4557	0	0		9.1
Azithromycin	18	0	3/31/15	4557	0	0		9
Azithromycin	18	0	3/31/15	4561	0	0		11.4
Azithromycin	18	24	4/6/17	4562	0	0		10
Azithromycin	18	24	4/7/17	4566	0	0		8.9
Azithromycin	18	12	7/22/16	4571	1	0	1140	8
Azithromycin	18	12	7/22/16	4574	1	0	180	7.4
Azithromycin	18	24	4/6/17	4575	0	0		12.2
Azithromycin	18	24	4/6/17	4577	0	0		9.7
Azithromycin	18	12	7/22/16	4579	0	0		8.7
Azithromycin	18	24	4/6/17	4582	0	0		6.9
Azithromycin	18	12	7/23/16	4587	0	0		8.1
Azithromycin	18	24	4/6/17	4588	0	0		10
Azithromycin	18	0	3/31/15	4589	0	0		9.2
Azithromycin	18	24	4/7/17	4590	0	0		9.5
Azithromycin	18	0	3/31/15	4592	0	0		9.2
Azithromycin	18	24	4/6/17	4593	0	0		10.8
Azithromycin	18	0	3/31/15	4596	0	0		9.6
Azithromycin	18	24	4/6/17	4599	0	0		9
Azithromycin	18	24	4/6/17	4600	0	0		11.2
Azithromycin	18	0	3/31/15	4606	0	0		11.6
Azithromycin	18	24	4/6/17	4607	0	0		11.5
Azithromycin	18	12	7/23/16	4608	0	0		7.5
Azithromycin	18	12	7/23/16	4612	0	0		8.9
Azithromycin	18	24	4/6/17	4618	0	0		8.6
[truncated: 1,353 more rows]
